# Supplementary material for: Phosphorylation Variation during the Cell Cycle Scales with Structural Propensities of Proteins
Source: PLoS Comput Biol. 2013 Jan 10;9(1):e1002842. doi: 10.1371/journal.pcbi.1002842 (PMC3542066; doi:10.1371/journal.pcbi.1002842)
Supplement: Table S1 — Enrichment analysis of Gene Ontology terms in the highly variable phosphorylation sites set. (XLS) [file pcbi.1002842.s001.xls]

## Sheet: FunctionalEnrichmentAnalysis
GO Term	Description	P-value	FDR q-value	Enrichment
GO:0090304	nucleic acid metabolic process	3.1e-22	3.39e-18	2.32
GO:0006396	RNA processing	1.48e-19	8.08e-16	4.85
GO:0006139	nucleobase-containing compound metabolic process	7.46e-19	2.72e-15	2.08
GO:0034641	cellular nitrogen compound metabolic process	3.07e-16	8.4e-13	1.94
GO:0016070	RNA metabolic process	4.56e-16	9.96e-13	2.2
GO:0006807	nitrogen compound metabolic process	5.35e-16	9.75e-13	1.91
GO:0044260	cellular macromolecule metabolic process	6.98e-16	1.09e-12	1.75
GO:0071840	cellular component organization or biogenesis	7.12e-14	9.72e-11	2.05
GO:0016043	cellular component organization	9.32e-14	1.13e-10	2.05
GO:0071841	cellular component organization or biogenesis at cellular level	3.05e-13	3.33e-10	2.17
GO:0071842	cellular component organization at cellular level	3.87e-13	3.85e-10	2.18
GO:0006996	organelle organization	9.46e-13	8.61e-10	2.53
GO:0006397	mRNA processing	1.32e-12	1.11e-09	4.95
GO:0016071	mRNA metabolic process	1.48e-12	1.16e-09	3.98
GO:0043170	macromolecule metabolic process	1.95e-12	1.42e-09	1.6
GO:0008380	RNA splicing	3.14e-11	2.14e-08	5.29
GO:0051276	chromosome organization	6.02e-11	3.87e-08	3.58
GO:0022402	cell cycle process	7.02e-11	4.26e-08	3.14
GO:0050658	RNA transport	1.64e-10	9.43e-08	7.98
GO:0050657	nucleic acid transport	1.64e-10	8.95e-08	7.98
GO:0051236	establishment of RNA localization	1.64e-10	8.53e-08	7.98
GO:0051028	mRNA transport	2.22e-10	1.1e-07	8.57
GO:0009987	cellular process	2.75e-10	1.31e-07	1.24
GO:0000375	RNA splicing, via transesterification reactions	4.77e-10	2.17e-07	6.39
GO:0006364	rRNA processing	9.36e-10	4.09e-07	8.54
GO:0015931	nucleobase-containing compound transport	1.5e-09	6.3e-07	6.89
GO:0000377	RNA splicing, via transesterification reactions with bulged adenosine as nucleophile	1.9e-09	7.69e-07	6.29
GO:0000398	nuclear mRNA splicing, via spliceosome	1.9e-09	7.42e-07	6.29
GO:0016072	rRNA metabolic process	2e-09	7.55e-07	8.07
GO:0006260	DNA replication	3.24e-09	1.18e-06	6.07
GO:0022403	cell cycle phase	5.63e-09	1.98e-06	3.58
GO:0044238	primary metabolic process	7.98e-09	2.72e-06	1.4
GO:0006259	DNA metabolic process	1.21e-08	4.01e-06	3.12
GO:0007049	cell cycle	1.57e-08	5.03e-06	3.33
GO:0071103	DNA conformation change	2.34e-08	7.3e-06	9.34
GO:0044237	cellular metabolic process	4.63e-08	1.41e-05	1.39
GO:0010467	gene expression	9.79e-08	2.89e-05	2.98
GO:0034470	ncRNA processing	1.18e-07	3.39e-05	5.08
GO:0034645	cellular macromolecule biosynthetic process	1.21e-07	3.38e-05	1.82
GO:0044419	interspecies interaction between organisms	1.84e-07	5.02e-05	3.66
GO:0009059	macromolecule biosynthetic process	2.03e-07	5.4e-05	1.8
GO:0008152	metabolic process	3.03e-07	7.89e-05	1.33
GO:0008150	biological_process	3.74e-07	9.5e-05	1.13
GO:0034660	ncRNA metabolic process	6.24e-07	0.000155	4.03
GO:0050794	regulation of cellular process	7.25e-07	0.000176	1.34
GO:0010564	regulation of cell cycle process	2.02e-06	0.000479	3.28
GO:0000279	M phase	2.03e-06	0.000471	6.83
GO:0010827	regulation of glucose transport	2.29e-06	0.000521	7.75
GO:0051301	cell division	3.34e-06	0.000745	3.58
GO:0010468	regulation of gene expression	3.58e-06	0.000782	1.61
GO:0000278	mitotic cell cycle	3.65e-06	0.000782	3.56
GO:0050789	regulation of biological process	3.71e-06	0.000779	1.3
GO:2000112	regulation of cellular macromolecule biosynthetic process	4.36e-06	0.000899	1.63
GO:0060255	regulation of macromolecule metabolic process	5.72e-06	0.00116	1.51
GO:0008645	hexose transport	6.75e-06	0.00134	7.98
GO:0015758	glucose transport	6.75e-06	0.00132	7.98
GO:0051726	regulation of cell cycle	7.32e-06	0.0014	2.52
GO:0031323	regulation of cellular metabolic process	7.43e-06	0.0014	1.48
GO:0015749	monosaccharide transport	7.6e-06	0.00141	7.86
GO:0044249	cellular biosynthetic process	8.33e-06	0.00152	1.56
GO:0010556	regulation of macromolecule biosynthetic process	9.52e-06	0.00171	1.59
GO:0032774	RNA biosynthetic process	1.12e-05	0.00198	1.72
GO:0006271	DNA strand elongation involved in DNA replication	1.19e-05	0.00206	11.43
GO:0019219	regulation of nucleobase-containing compound metabolic process	1.21e-05	0.00206	1.57
GO:0000087	M phase of mitotic cell cycle	1.32e-05	0.00221	6.29
GO:0000288	nuclear-transcribed mRNA catabolic process, deadenylation-dependent decay	1.52e-05	0.00252	8.63
GO:0080090	regulation of primary metabolic process	1.62e-05	0.00264	1.47
GO:0022616	DNA strand elongation	1.69e-05	0.00272	10.78
GO:0006323	DNA packaging	2.01e-05	0.00317	10.48
GO:0007093	mitotic cell cycle checkpoint	2.04e-05	0.00319	6.89
GO:0065007	biological regulation	2.09e-05	0.00321	1.26
GO:0034728	nucleosome organization	2.21e-05	0.00335	5.24
GO:0031326	regulation of cellular biosynthetic process	2.49e-05	0.00373	1.55
GO:0006325	chromatin organization	2.57e-05	0.0038	2.78
GO:0051171	regulation of nitrogen compound metabolic process	3.01e-05	0.00439	1.53
GO:0007346	regulation of mitotic cell cycle	3.35e-05	0.00481	3.65
GO:0009889	regulation of biosynthetic process	3.48e-05	0.00494	1.53
GO:0010608	posttranscriptional regulation of gene expression	3.64e-05	0.0051	3.27
GO:0009058	biosynthetic process	3.99e-05	0.00552	1.49
GO:0019222	regulation of metabolic process	5.17e-05	0.00706	1.4
GO:0030521	androgen receptor signaling pathway	5.72e-05	0.00771	8.77
GO:0051252	regulation of RNA metabolic process	5.89e-05	0.00785	1.56
GO:0030261	chromosome condensation	8.54e-05	0.0112	10.84
GO:0006351	transcription, DNA-dependent	8.74e-05	0.0114	1.67
GO:0030518	intracellular steroid hormone receptor signaling pathway	0.000111	0.0143	6.38
GO:0008643	carbohydrate transport	0.000137	0.0173	5.29
GO:0006417	regulation of translation	0.000142	0.0179	3.86
GO:0031497	chromatin assembly	0.000161	0.02	13.97
GO:0000280	nuclear division	0.000165	0.0202	3.8
GO:0007067	mitosis	0.000165	0.02	3.8
GO:0006921	cellular component disassembly involved in apoptotic process	0.000188	0.0226	7.12
GO:0000075	cell cycle checkpoint	0.000193	0.0229	3.48
GO:0006334	nucleosome assembly	0.000209	0.0246	4.98
GO:0071824	protein-DNA complex subunit organization	0.00021	0.0244	4.42
GO:0006335	DNA replication-dependent nucleosome assembly	0.000252	0.029	62.85
GO:0046778	modification by virus of host mRNA processing	0.000252	0.0287	62.85
GO:0007062	sister chromatid cohesion	0.000303	0.0341	11.97
GO:0046822	regulation of nucleocytoplasmic transport	0.000313	0.0349	4.19
GO:0000236	mitotic prometaphase	0.000329	0.0363	5.37
GO:0006270	DNA-dependent DNA replication initiation	0.000366	0.04	11.43
GO:0048285	organelle fission	0.000372	0.0402	3.46
GO:0065004	protein-DNA complex assembly	0.00045	0.0482	4.45
GO:0006355	regulation of transcription, DNA-dependent	0.000451	0.0479	1.49
GO:0051704	multi-organism process	0.00048	0.0505	2.04
GO:0006913	nucleocytoplasmic transport	0.000529	0.055	3.57
GO:0006606	protein import into nucleus	0.000532	0.0548	5.89
GO:2001141	regulation of RNA biosynthetic process	0.000534	0.0545	1.48
GO:0071780	mitotic cell cycle G2/M transition checkpoint	0.000598	0.0605	17.14
GO:0043001	Golgi to plasma membrane protein transport	0.000598	0.0599	17.14
GO:0007091	mitotic metaphase/anaphase transition	0.000598	0.0594	17.14
GO:0007004	telomere maintenance via telomerase	0.000598	0.0589	17.14
GO:0051169	nuclear transport	0.000604	0.0589	3.51
GO:0000289	nuclear-transcribed mRNA poly(A) tail shortening	0.00061	0.0589	10.06
GO:0046907	intracellular transport	0.00063	0.0603	1.94
GO:0006338	chromatin remodeling	0.000663	0.063	4.78
GO:0051170	nuclear import	0.00068	0.0641	5.63
GO:0071156	regulation of cell cycle arrest	0.000693	0.0647	3.02
GO:0009892	negative regulation of metabolic process	0.000743	0.0688	1.75
GO:0034723	DNA replication-dependent nucleosome organization	0.000749	0.0687	41.9
GO:0071896	protein localization to adherens junction	0.000749	0.0682	41.9
GO:0010605	negative regulation of macromolecule metabolic process	0.000824	0.0744	1.77
GO:0015031	protein transport	0.000905	0.081	1.87
GO:0048024	regulation of nuclear mRNA splicing, via spliceosome	0.00095	0.0844	8.98
