# Supplementary material for: Phosphorylation Variation during the Cell Cycle Scales with Structural Propensities of Proteins
Source: PLoS Comput Biol. 2013 Jan 10;9(1):e1002842. doi: 10.1371/journal.pcbi.1002842 (PMC3542066; doi:10.1371/journal.pcbi.1002842)
Supplement: Table S2 — Data set of phosphorylation variations and structure predictions. (XLS) [file pcbi.1002842.s002.xls]

## Sheet: Sheet1
TimePoint1	TimePoint2	TimePoint3	TimePoint4	TimePoint5	TimePoint6	PsiPred	Disopred	Linear motifs matching the sequence window	Position	Variation	UniprotID	Residue	Sequence window
-0.0527497	-0.0809441	-0.073621	0.0406821	-0.0371919	-0.0424622	C	FALSE	Casein Kinase I substrate motif;G protein-coupled receptor kinase 1 substrate motif;MDC1 BRCT domain binding motif;Plk1 PBD domain binding motif	37	0.0435576	P04075	T	LAADESTGSIAKR
-0.120219	-0.0429104	0.000432744	0.0859685	0.101516	-0.189413	H	FALSE		39	0.114325	P04075	S	ADESTGSIAKRLQ
0.176578	-0.0396719	-0.111461	-0.0437946	0.0382957	-0.00289691	C	TRUE	b-Adrenergic Receptor kinase substrate motif;Casein kinase II substrate motif;Casein Kinase II substrate motif	165	0.0985108	Q969G5	S	EAEVGESSDEEPV
0.176578	-0.0396719	-0.111461	-0.0437946	0.0382957	-0.00289691	C	TRUE	BARD1 BRCT domain binding motif;Casein kinase II substrate motif;Casein Kinase II substrate motif;G protein-coupled receptor kinase 1 substrate motif;MDC1 BRCT domain binding motif;Plk1 PBD domain binding motif	166	0.0985108	Q969G5	S	AEVGESSDEEPVE
-0.0428824	-0.0330318	0.190678	0.269751	0.0659858	-0.157755	C	FALSE	Casein Kinase I substrate motif;Casein kinase II substrate motif;Casein Kinase II substrate motif;G protein-coupled receptor kinase 1 substrate motif;MAPKAPK2 kinase substrate motif	125	0.159381	Q99733	S	AESEWHSENEEEE
0.0133546	0.0159255	0.124857	0.162726	0.0270125	0.105141	C	TRUE	Casein Kinase II substrate motif;Cdc2 kinase substrate motif;CDK kinase substrate motif;CDK1,2,4,6 kinase substrate motif;ERK1,2 Kinase substrate motif;GSK-3, ERK1, ERK2, CDK5 substrate motif;WW domain binding motif	232	0.0643159	Q13573	S	PAPVMHSPSRKMT
-0.0718862	-0.142322	0.10017	-0.0433634	0.200253	0.0932895	C	TRUE	Casein Kinase I substrate motif;Cdc2 kinase substrate motif;CDK kinase substrate motif;CDK1,2,4,6 kinase substrate motif;ERK1, ERK2, SAPK, CDK5 and GSK3 kinase substrate motif;ERK1,2 Kinase substrate motif;G protein-coupled receptor kinase 1 substrate motif;Growth associated histone HI kinase substrate motif;GSK-3, ERK1, ERK2, CDK5 substrate motif;WW domain binding motif	1213	0.128882	Q8TEK3	S	ISLESKSPPKTLE
-0.122792	0.138421	0.0783366	0.171207	0.0892269	-0.181739	C	TRUE	G protein-coupled receptor kinase 1 substrate motif;PKA kinase substrate motif;PKC kinase substrate motif	362	0.145402	P05455	T	QFQGKKTKFASDD
0.06571	0.121016	0.0896337	0.213129	0.0703893	0.0439047	C	FALSE	b-Adrenergic Receptor kinase substrate motif;Casein Kinase I substrate motif;Casein kinase II substrate motif;Casein Kinase II substrate motif;Pyruvate dehydrogenase kinase substrate motif	218	0.0609004	Q15019	S	HLPDAESDEDEDF
0.555914	0.229342	-0.286181	-0.492342	-0.387544	0.316958	C	TRUE	14-3-3 domain binding motif;Akt kinase substrate motif;Calmodulin-dependent protein kinase II substrate motif;Casein Kinase II substrate motif;G protein-coupled receptor kinase 1 substrate motif;MAPKAPK1 kinase substrate motif;PKA kinase substrate motif;PKC kinase substrate motif;ZIP kinase substrate motif	815	0.432646	Q8IWX8	S	RRRRSRSRSPTPP
0.555914	0.229342	-0.286181	-0.492342	-0.387544	0.316958	C	TRUE	14-3-3 domain binding motif;Akt kinase substrate motif;Calmodulin-dependent protein kinase II substrate motif;Casein Kinase II substrate motif;ERK1,2 Kinase substrate motif;G protein-coupled receptor kinase 1 substrate motif;Growth associated histone HI kinase substrate motif;GSK-3, ERK1, ERK2, CDK5 substrate motif;MAPKAPK1 kinase substrate motif;MAPKAPK2 kinase substrate motif;PKA kinase substra…	817	0.432646	Q8IWX8	S	RRSRSRSPTPPSS
0.555914	0.229342	-0.286181	-0.492342	-0.387544	0.316958	C	TRUE	DNA dependent Protein kinase substrate motif	822	0.432646	Q8IWX8	S	RSPTPPSSAGLGS
0.555914	0.229342	-0.286181	-0.492342	-0.387544	0.316958	C	TRUE	MDC1 BRCT domain binding motif;Plk1 PBD domain binding motif	823	0.432646	Q8IWX8	S	SPTPPSSAGLGSN
0.555914	0.229342	-0.286181	-0.492342	-0.387544	0.316958	C	TRUE	14-3-3 domain binding motif;Calmodulin-dependent protein kinase II substrate motif;Casein Kinase II substrate motif;CLK1 kinase substrate motif;G protein-coupled receptor kinase 1 substrate motif;GSK3 kinase substrate motif;MAPKAPK1 kinase substrate motif;PAK2 kinase substrate motif;Pim1 kinase substrate sequence;PKA kinase substrate motif;PKC epsilon kinase substrate motif;PKC kinase substrate m…	813	0.432646	Q8IWX8	S	PGRRRRSRSRSPT
0.555914	0.229342	-0.286181	-0.492342	-0.387544	0.316958	C	TRUE	14-3-3 domain binding motif;Akt kinase substrate motif;Calmodulin-dependent protein kinase II substrate motif;Casein Kinase I substrate motif;Casein Kinase II substrate motif;DNA dependent Protein kinase substrate motif;G protein-coupled receptor kinase 1 substrate motif;GSK-3, ERK1, ERK2, CDK5 substrate motif;MAPKAPK2 kinase substrate motif;PKC kinase substrate motif;WW domain binding motif	819	0.432646	Q8IWX8	T	SRSRSPTPPSSAG
0.122077	-0.0883587	0.0897693	0.227371	-0.0228447	-0.196166	C	TRUE	BARD1 BRCT domain binding motif;Casein kinase II substrate motif;Casein Kinase II substrate motif;PKA kinase substrate motif;PKC kinase substrate motif	366	0.153995	P05455	S	KKTKFASDDEHDE
-0.0244473	-0.166085	-0.0168769	0.213752	0.151469	0.154325	C	TRUE	ERK1,2 Kinase substrate motif;GSK-3, ERK1, ERK2, CDK5 substrate motif;MDC1 BRCT domain binding motif;PKA kinase substrate motif;PKC kinase substrate motif;Plk1 PBD domain binding motif;WW domain binding motif	303	0.144691	P49023	S	RDGGRSSPGGQDE
0.00403364	-0.0496447	0.185866	0.329755	0.0878701	-0.327894	C	FALSE	b-Adrenergic Receptor kinase substrate motif;Casein Kinase I substrate motif;G protein-coupled receptor kinase 1 substrate motif;GSK3 kinase substrate motif	121	0.224582	Q99733	S	EPTDAESEWHSEN
0.00403364	-0.0496447	0.185866	0.329755	0.0878701	-0.327894	C	FALSE	Casein Kinase I substrate motif	111	0.224582	Q99733	T	KRREFITGDVEPT
0.28404	0.164015	-0.216468	-0.00209343	0.0787464	0.245253	C	FALSE	Crk SH2 domain binding motif;RasGAP C-terminal SH2 domain binding motif;Src kinase substrate motif	119	0.184246	P18669	Y	KIWRRSYDVPPPP
-0.0860908	0.0140697	-0.0901578	-0.30986	-0.216166	0.016639	C	TRUE	BARD1 BRCT domain binding motif;Casein kinase II substrate motif;Casein Kinase II substrate motif	80	0.129297	Q0ZGT2	S	IKEMLASDDEEDV
0.0103509	-0.0568471	-0.0402595	0.1149	-0.201891	-0.231789	C	TRUE	b-Adrenergic Receptor kinase substrate motif;Casein kinase II substrate motif;Casein Kinase II substrate motif;G protein-coupled receptor kinase 1 substrate motif;PKA kinase substrate motif;PKC kinase substrate motif	78	0.130566	P13861	S	ADAKGDSESEEDE
0.0176376	-0.0568471	-0.0402595	0.123136	-0.201891	-0.231789	C	TRUE	b-Adrenergic Receptor kinase substrate motif;Casein Kinase I substrate motif;Casein kinase II substrate motif;Casein Kinase II substrate motif;G protein-coupled receptor kinase 1 substrate motif;Pyruvate dehydrogenase kinase substrate motif	80	0.133761	P13861	S	AKGDSESEEDEDL
0.204266	0.0301242	-0.413672	-0.0876107	-0.352971	0.168642	C	FALSE	MDC1 BRCT domain binding motif;Plk1 PBD domain binding motif	186	0.26097	Q0QET7	T	NIIPASTGAAKAV
-0.388454	-0.0540566	0.307195	0.0592168	0.361095	-0.311073	C	TRUE	Casein Kinase I substrate motif;ERK1,2 Kinase substrate motif;G protein-coupled receptor kinase 1 substrate motif;Growth associated histone HI kinase substrate motif;GSK-3, ERK1, ERK2, CDK5 substrate motif;PKA kinase substrate motif;PKC kinase substrate motif;WW domain binding motif	530	0.309431	O60504	S	GPQLPTSPRLTAA
-0.0705542	-0.186158	-0.156273	-0.13833	-0.0518926	0.205392	C	TRUE	ERK1,2 Kinase substrate motif;Growth associated histone HI kinase substrate motif;GSK-3, ERK1, ERK2, CDK5 substrate motif;PKA kinase substrate motif;PKC kinase substrate motif;WW domain binding motif	515	0.142613	Q6PJT7	S	QPDKPASPKFIVT
0.44869	0.419324	-0.0803319	-0.111789	-0.304077	0.305912	C	TRUE	JAK2 kinase substrate motif;Src kinase substrate motif	80	0.317993	O15541	Y	GKQKAAYGDLSSE
0.474358	0.131852	-0.269356	-0.237915	-0.395796	0.535058	C	TRUE	Casein Kinase I substrate motif;Casein kinase II substrate motif;Casein Kinase II substrate motif;G protein-coupled receptor kinase 1 substrate motif	184	0.401258	Q8N108	S	KYFDTNSEVEEES
0.134483	0.0122106	0.131589	0.194591	0.13711	0.172743	C	TRUE	b-Adrenergic Receptor kinase substrate motif;Cdc2 kinase substrate motif;CDK kinase substrate motif;CDK1,2,4,6 kinase substrate motif;ERK1,2 Kinase substrate motif;G protein-coupled receptor kinase 1 substrate motif;Growth associated histone HI kinase substrate motif;GSK-3, ERK1, ERK2, CDK5 substrate motif;PKA kinase substrate motif;PKC kinase substrate motif;WW domain binding motif	165	0.0631591	P51858	S	GDLLEDSPKRPKE
-0.0162253	-0.161849	-0.191804	-0.0428432	-0.202273	0.231923	C	TRUE	Cdc2 kinase substrate motif;CDK kinase substrate motif;CDK1,2,4,6 kinase substrate motif;ERK1,2 Kinase substrate motif;Growth associated histone HI kinase substrate motif;GSK-3, ERK1, ERK2, CDK5 substrate motif;PKA kinase substrate motif;PKC kinase substrate motif;WW domain binding motif	1157	0.164516	Q12769	S	YDRPGASPKRNHD
-0.0125544	0.0599084	0.263876	0.130667	0.0915306	0.180912	C	TRUE	14-3-3 domain binding motif;Calmodulin-dependent protein kinase II substrate motif;Casein Kinase I substrate motif;Casein Kinase II substrate motif;ERK1,2 Kinase substrate motif;GSK-3, ERK1, ERK2, CDK5 substrate motif;MAPKAPK2 kinase substrate motif;PKA kinase substrate motif;PKC kinase substrate motif;WW domain binding motif	150	0.0964481	Q8NEY8-3	S	KTSRDTSPSSGSA
-0.236107	-0.0337507	0.0281448	0.145351	0.0426443	-0.42066	C	FALSE	14-3-3 domain binding motif;Calmodulin-dependent protein kinase II substrate motif;DNA dependent Protein kinase substrate motif;PKA kinase substrate motif;PKC kinase substrate motif	58	0.209796	Q0QET7	S	FQERDPSKIKWGD
0.282261	-0.028456	0.187008	-0.0140916	-0.0891139	0.0973414	C	FALSE	b-Adrenergic Receptor kinase substrate motif;Casein Kinase II substrate motif;Cdc2 kinase substrate motif;CDK kinase substrate motif;CDK1,2,4,6 kinase substrate motif;ERK1,2 Kinase substrate motif;G protein-coupled receptor kinase 1 substrate motif;GSK-3, ERK1, ERK2, CDK5 substrate motif;PKA kinase substrate motif;WW domain binding motif	203	0.142505	P00558	S	FAKALESPERPFL
0.0289933	0.051302	0.0197731	0.0384362	-0.227675	-0.25388	C	TRUE	Casein Kinase II substrate motif;PKA kinase substrate motif;PKC kinase substrate motif	59	0.142841	P82909	S	SQHSKGSKSPDLL
0.0728605	-0.0509961	0.144829	0.269751	-0.155405	-0.154013	C	TRUE	14-3-3 domain binding motif;Calmodulin-dependent protein kinase II substrate motif;Casein Kinase II substrate motif;DNA dependent Protein kinase substrate motif;ERK1,2 Kinase substrate motif;GSK-3, ERK1, ERK2, CDK5 substrate motif;PKA kinase substrate motif;PKC kinase substrate motif;WW domain binding motif	207	0.171366	Q15637-5	S	PEDRSPSPEPIYN
-0.066785	-0.421091	0.00547185	0.0643311	0.0869196	0.00101024	C	TRUE	b-Adrenergic Receptor kinase substrate motif;G protein-coupled receptor kinase 1 substrate motif;PKA kinase substrate motif;PKC kinase substrate motif	253	0.187263	Q9NZ63	T	PLRVGDTEKPEPE
-0.150703	-0.255344	0.0990932	0.406537	0.438612	-0.479055	C	TRUE	b-Adrenergic Receptor kinase substrate motif;Casein Kinase I substrate motif;Casein kinase II substrate motif;Casein Kinase II substrate motif;PKA kinase substrate motif;PKC kinase substrate motif;Pyruvate dehydrogenase kinase substrate motif	130	0.369944	Q9H1E3	S	PFQEKDSGSDEDF
0.0797021	-0.0422381	0.136716	0.268794	-0.183523	-0.0947225	C	TRUE	Casein Kinase I substrate motif;Casein Kinase II substrate motif;ERK1,2 Kinase substrate motif;Growth associated histone HI kinase substrate motif;GSK-3, ERK1, ERK2, CDK5 substrate motif;WW domain binding motif	205	0.165655	Q15637-5	S	PNPEDRSPSPEPI
0.158338	0.273097	-0.634039	-0.319964	-0.414961	0.396817	C	TRUE	b-Adrenergic Receptor kinase substrate motif;BARD1 BRCT domain binding motif;Casein Kinase I substrate motif;Casein kinase II substrate motif;Casein Kinase II substrate motif;G protein-coupled receptor kinase 1 substrate motif	1328	0.420705	Q7Z6E9	S	DKDDFESEEEDVK
0.368937	-0.0439184	-0.140762	-0.173873	-0.0847774	0.362666	H	FALSE	3BP2 SH2 domain binding motif;ALK kinase substrate motif;Fes SH2 domain binding motif;JAK2 kinase substrate motif;SHC SH2 domain binding motif;Src kinase substrate motif	12	0.250181	P46783	Y	KNRIAIYELLFKE
-0.0877887	0.0954519	-0.159202	-0.130618	0.0104934	-0.271952	H	FALSE	Casein Kinase II substrate motif	325	0.129645	P08670	S	YRRQVQSLTCEVD
-0.018919	0.222682	-0.0378434	-0.00092362	-0.145988	-0.254703	C	TRUE	Casein kinase II substrate motif;Casein Kinase II substrate motif	73	0.160191	P15291	S	AAAIGQSSGELRT
0.0483764	-0.0337507	0.0281448	0.0731347	0.0426443	-0.42066	E	FALSE		50	0.188119	Q0QET7	T	INGNPITIFQERD
-0.0432745	-0.171348	-0.170589	-0.0288961	-0.15388	0.30381	C	TRUE	14-3-3 domain binding motif;Calmodulin-dependent protein kinase II substrate motif;Casein Kinase I substrate motif;Casein Kinase II substrate motif;DNA dependent Protein kinase substrate motif;ERK1,2 Kinase substrate motif;G protein-coupled receptor kinase 1 substrate motif;GSK3 kinase substrate motif;GSK-3, ERK1, ERK2, CDK5 substrate motif;MAPKAPK1 kinase substrate motif;PKA kinase substrate mot…	2102	0.181943	Q01082	S	RKRRPPSPEPSTK
0.0147838	-0.0809441	-0.073621	-0.394259	-0.0371919	-0.0424622	C	FALSE	b-Adrenergic Receptor kinase substrate motif;Casein Kinase I substrate motif;Casein Kinase II substrate motif	36	0.147001	P04075	S	ILAADESTGSIAK
-0.521684	-0.0861587	0.0756011	0.169027	0.115699	-0.117057	C	TRUE	b-Adrenergic Receptor kinase substrate motif;Casein Kinase I substrate motif	93	0.252507	P50502	T	GVIEPDTDAPQEM
-0.521684	-0.0861587	0.0756011	0.169027	0.115699	-0.117057	C	TRUE	G protein-coupled receptor kinase 1 substrate motif	107	0.252507	P50502	T	DENAEITEEMMDQ
0.135535	0.189287	0.147828	0.214871	0.067088	0.153286	C	FALSE		416	0.0506763	P12268	S	KYRGMGSLDAMDK
-0.0639861	-0.211448	-0.191804	-0.0432445	-0.183294	0.231923	C	TRUE		1147	0.166911	Q12769	S	WIVQPVSGAVYDR
-0.0735872	-0.171348	-0.149329	-0.142513	-0.15388	0.305446	C	TRUE	Casein Kinase I substrate motif;Casein Kinase II substrate motif;MDC1 BRCT domain binding motif;Plk1 PBD domain binding motif	2107	0.18419	Q01082	T	PSPEPSTKVSEEA
-0.259411	-0.126999	-0.146004	-0.152693	0.063503	-0.211398	C	TRUE	b-Adrenergic Receptor kinase substrate motif;Casein Kinase II substrate motif	925	0.11057	Q6PD62	T	EFVNDDTDDDLPI
-0.299538	-0.186716	-0.065174	0.154842	0.225275	-0.477398	C	TRUE	b-Adrenergic Receptor kinase substrate motif;Casein Kinase I substrate motif;Casein Kinase II substrate motif;G protein-coupled receptor kinase 1 substrate motif;PKA kinase substrate motif;PKC kinase substrate motif	101	0.268823	P05386	S	EAKKEESEESDDD
0.131985	-0.316713	0.132511	0.240864	0.264597	-0.364539	C	TRUE	b-Adrenergic Receptor kinase substrate motif;Calmodulin-dependent protein kinase II substrate motif;Casein kinase II substrate motif;Casein Kinase II substrate motif;Chk1 kinase substrate motif;PKA kinase substrate motif;PKC kinase substrate motif	157	0.28103	Q92733	S	ELHKGDSDSEEDE
-0.218955	-0.187679	-0.0968383	0.213254	0.337197	-0.445091	C	TRUE	b-Adrenergic Receptor kinase substrate motif;BARD1 BRCT domain binding motif;Casein kinase II substrate motif;Casein Kinase II substrate motif;PKA kinase substrate motif;PKC kinase substrate motif	145	0.291002	P19338	S	NAKKEDSDEEEDD
0.372395	0.141825	-0.0476217	0.0244615	-0.101459	0.429858	C	TRUE	Casein Kinase II substrate motif;ERK1,2 Kinase substrate motif;GSK-3, ERK1, ERK2, CDK5 substrate motif;WW domain binding motif	100	0.221274	P23193	S	AITSQNSPEAREE
-0.151612	0.299713	-0.0428283	0.222186	0.00733905	0.057138	H	FALSE	Csk SH2 domain binding motif;JAK2 kinase substrate motif;SHP1 phosphatase substrate motif;Src kinase substrate motif	275	0.168364	P29401	Y	QIIQEIYSQIQSK
-0.151612	-0.0307316	-0.102481	0.222186	-0.256511	0.145612	H	FALSE	ATM kinase substrate motif;Casein Kinase I substrate motif;DNA dependent Protein kinase substrate motif;G protein-coupled receptor kinase 1 substrate motif;GSK3 kinase substrate motif	276	0.182089	P29401	S	IIQEIYSQIQSKK
0.306495	-0.184864	0.0130691	0.183074	-0.0936173	-0.0218634	C	TRUE	Casein Kinase I substrate motif;Casein Kinase II substrate motif;Cdc2 kinase substrate motif;CDK kinase substrate motif;CDK1,2,4,6 kinase substrate motif;ERK1,2 Kinase substrate motif;G protein-coupled receptor kinase 1 substrate motif;Growth associated histone HI kinase substrate motif;GSK-3, ERK1, ERK2, CDK5 substrate motif;MAPKAPK2 kinase substrate motif;WW domain binding motif	270	0.18123	Q5BKZ1	S	KISLSKSPTKTDP
-0.066785	-0.478081	0.0791562	0.143002	-0.0782742	-0.103813	C	TRUE	ERK1,2 Kinase substrate motif;Growth associated histone HI kinase substrate motif;GSK-3, ERK1, ERK2, CDK5 substrate motif;WW domain binding motif	261	0.216412	Q9NZ63	S	KPEPERSPPNRKR
-0.330375	-0.334557	0.476122	-0.0784875	0.304161	-0.243194	C	TRUE	b-Adrenergic Receptor kinase substrate motif;Casein Kinase I substrate motif;Casein kinase II substrate motif;Casein Kinase II substrate motif;G protein-coupled receptor kinase 1 substrate motif;Pyruvate dehydrogenase kinase substrate motif	159	0.345974	Q92733	S	HKGDSDSEEDEPT
0.0446039	0.162081	0.301588	0.301822	0.180275	-0.139168	C	TRUE	Casein Kinase II substrate motif	607	0.168179	Q14157-1	S	RYPSSISSSPQKD
0.168257	0.0829747	0.190804	0.330444	0.195852	-0.0403735	C	TRUE	Casein Kinase I substrate motif;ERK1,2 Kinase substrate motif;G protein-coupled receptor kinase 1 substrate motif;Growth associated histone HI kinase substrate motif;GSK3 kinase substrate motif;GSK-3, ERK1, ERK2, CDK5 substrate motif;PKA kinase substrate motif;PKC kinase substrate motif;WW domain binding motif	315	0.12431	P49585	S	RMLQAISPKQSPS
0.18916	-0.174266	-0.397676	-0.202555	-0.0555463	0.144699	C	TRUE	Casein Kinase I substrate motif;Casein Kinase II substrate motif;ERK1,2 Kinase substrate motif;G protein-coupled receptor kinase 1 substrate motif;GSK-3, ERK1, ERK2, CDK5 substrate motif;WW domain binding motif	83	0.222852	Q8N8A6	S	NDAEPGSPEAPQG
-0.150703	-0.255344	-0.0753528	0.406537	0.438612	-0.130588	C	TRUE	Casein Kinase I substrate motif;Casein kinase II substrate motif;Casein Kinase II substrate motif;PKA kinase substrate motif;Pyruvate dehydrogenase kinase substrate motif	132	0.303063	Q9H1E3	S	QEKDSGSDEDFLM
-0.115206	-0.147137	0.466966	0.578794	0.317883	-0.154881	C	TRUE	Casein Kinase I substrate motif;Casein Kinase II substrate motif;G protein-coupled receptor kinase 1 substrate motif	147	0.335778	Q7Z5Y0	S	RHPSWRSEETQER
-0.0341312	-0.0246317	0.00187429	0.330214	-0.107011	-0.369963	C	TRUE	b-Adrenergic Receptor kinase substrate motif;Casein Kinase I substrate motif;Casein Kinase II substrate motif;G protein-coupled receptor kinase 1 substrate motif;PKA kinase substrate motif;PKC kinase substrate motif	102	0.224601	P05387	S	DEKKEESEESDDD
-0.00414899	0.239643	-0.0289108	0.209641	0.00532812	0.333309	C	TRUE	AMP-activated protein kinase substrate motif;Calmodulin-dependent protein kinase II substrate motif;ERK1,2 kinase substrate motif;ERK1,2 Kinase substrate motif;Growth associated histone HI kinase substrate motif;GSK3, Erk1, Erk2 and CDK5 kinase motif;GSK-3, ERK1, ERK2, CDK5 substrate motif;PKC kinase substrate motif;WW domain binding motif	248	0.153873	Q96A49	T	EAVRPKTPPVVIK
-0.0896202	-0.438538	0.0385766	-0.0355644	0.305445	-0.370923	C	FALSE	Casein Kinase I substrate motif;Casein Kinase II substrate motif;DNA dependent Protein kinase substrate motif;PKA kinase substrate motif;PKC kinase substrate motif	51	0.274168	P30086	T	QVKNRPTSISWDG
0.24586	-0.228468	0.148869	0.112233	0.332851	-0.101664	C	FALSE		27	0.212242	P06733	S	EVDLFTSKGLFRA
0.24586	-0.228468	0.148869	0.112233	0.332851	-0.101664	E	FALSE	Casein Kinase I substrate motif;PKA kinase substrate motif;PKC kinase substrate motif	26	0.212242	P06733	T	VEVDLFTSKGLFR
0.023327	-0.176463	0.166073	-0.0521469	0.00389003	0.365693	H	FALSE	14-3-3 domain binding motif;AMP-activated protein kinase substrate motif;Calmodulin-dependent protein kinase I substrate motif;Calmodulin-dependent protein kinase II alpha substrate motif;Calmodulin-dependent protein kinase II substrate motif;Calmodulin-dependent protein kinase IV substrate motif;Chk1 kinase substrate motif;MDC1 BRCT domain binding motif;Phosphorylase kinase substrate motif;PKA k…	582	0.188435	Q9H0B6	S	RMKRASSLNFLNK
-0.38135	-0.117243	-0.118931	-0.0385545	-0.139712	-0.161862	C	FALSE		115	0.116339	P08708	S	LDFGSLSNLQVTQ
-0.38135	-0.117243	-0.118931	-0.0385545	-0.139712	-0.161862	C	TRUE	DNA dependent Protein kinase substrate motif	123	0.116339	P08708	T	LQVTQPTVGMNFK
-0.0877887	-0.181459	0.00259452	-0.130618	-0.115832	-0.401314	H	FALSE		327	0.136244	P08670	T	RQVQSLTCEVDAL
0.346191	-0.0921398	-0.303169	-0.174003	-0.393918	0.470303	C	TRUE	Casein Kinase I substrate motif;Casein Kinase II substrate motif;G protein-coupled receptor kinase 1 substrate motif;PKA kinase substrate motif;PKC kinase substrate motif	600	0.353071	Q71RC2-4	S	TKPSRASTASPCN
-0.343146	-0.0297709	0.297837	0.389787	0.583423	-0.0944658	C	TRUE	G protein-coupled receptor kinase 1 substrate motif	285	0.34668	P05388	T	APVAAATTAAPAA
-0.343146	-0.0297709	0.297837	0.389787	0.583423	-0.0944658	C	TRUE	G protein-coupled receptor kinase 1 substrate motif	286	0.34668	P05388	T	PVAAATTAAPAAA
0.134615	0.180021	0.217355	0.0532504	0.0810669	0.336397	C	FALSE	G protein-coupled receptor kinase 1 substrate motif;PKA kinase substrate motif;PKC kinase substrate motif	118	0.102735	P18669	S	VKIWRRSYDVPPP
0.142871	-0.0122826	0.419107	-0.114941	-0.0562512	-0.0742862	C	FALSE	b-Adrenergic Receptor kinase substrate motif;Casein Kinase I substrate motif;G protein-coupled receptor kinase 1 substrate motif	81	0.201337	Q96GN5	T	EDTDSETEDFAGF
0.474358	-0.0472452	-0.269356	-0.237915	-0.215982	0.535058	C	TRUE	b-Adrenergic Receptor kinase substrate motif;Casein Kinase I substrate motif;Casein kinase II substrate motif;Casein Kinase II substrate motif;G protein-coupled receptor kinase 1 substrate motif;Pyruvate dehydrogenase kinase substrate motif	190	0.368734	Q8N108	S	SEVEEESEEDEDY
0.474358	-0.0472452	-0.269356	-0.237915	-0.215982	0.535058	C	TRUE	b-Adrenergic Receptor kinase substrate motif;Casein Kinase II substrate motif;PKA kinase substrate motif	182	0.368734	Q8N108	T	RCKYFDTNSEVEE
-0.113314	-0.171348	-0.149329	-0.32516	-0.15388	0.305446	C	TRUE	DNA dependent Protein kinase substrate motif;G protein-coupled receptor kinase 1 substrate motif;GSK3 kinase substrate motif;MAPKAPK2 kinase substrate motif;PKA kinase substrate motif;PKC kinase substrate motif	2106	0.212451	Q01082	S	PPSPEPSTKVSEE
-0.426662	-0.0268425	0.0683269	-0.0591041	-0.0829884	0.16877	C	TRUE	G protein-coupled receptor kinase 1 substrate motif;MDC1 BRCT domain binding motif;PKA kinase substrate motif;PKC kinase substrate motif;Plk1 PBD domain binding motif	231	0.202422	Q13283	S	EDAQKSSSPAPAD
0.389566	-0.0206409	-0.17314	-0.0468018	0.0843364	-0.212632	C	TRUE	14-3-3 domain binding motif;Calmodulin-dependent protein kinase II substrate motif;Casein Kinase II substrate motif;G protein-coupled receptor kinase 1 substrate motif;PKA kinase substrate motif;PKC kinase substrate motif	31	0.217536	O14874	S	LALRARSTSATDT
0.542902	0.019204	-0.002816	-0.354354	-0.361528	0.246834	C	TRUE	ERK1,2 Kinase substrate motif;GSK-3, ERK1, ERK2, CDK5 substrate motif;MDC1 BRCT domain binding motif;Plk1 PBD domain binding motif;WW domain binding motif	1404	0.349559	Q9UQ35	S	SNQSISSPVLDAV
-0.220045	-0.329365	-0.00274373	0.0784732	-0.262279	-0.220652	C	TRUE	Cdc2 kinase substrate motif;CDK kinase substrate motif;CDK1,2,4,6 kinase substrate motif;ERK1,2 Kinase substrate motif;G protein-coupled receptor kinase 1 substrate motif;GSK-3, ERK1, ERK2, CDK5 substrate motif;PKA kinase substrate motif;PKC kinase substrate motif;WW domain binding motif	582	0.160017	Q96PK6	S	YERTRLSPPRASY
-0.183658	-0.215206	0.134878	0.156914	-0.209245	-0.457195	C	FALSE	AMP-activated protein kinase substrate motif;b-Adrenergic Receptor kinase substrate motif	14	0.234925	P18669	S	LIRHGESAWNLEN
-0.0513582	0.473527	0.122606	-0.098104	-0.281071	0.170181	C	TRUE	DNA dependent Protein kinase substrate motif	91	0.261034	P98175	T	RHRHSPTGPPGFP
-0.303506	0.145352	0.137504	-0.0302951	0.202386	0.273456	C	TRUE		302	0.209149	P49023	S	PRDGGRSSPGGQD
0.302758	-0.281823	-0.292687	-0.141478	-0.213922	0.260627	C	TRUE	Casein Kinase II substrate motif;Cdc2 kinase substrate motif;CDK kinase substrate motif;CDK1,2,4,6 kinase substrate motif;ERK1,2 Kinase substrate motif;G protein-coupled receptor kinase 1 substrate motif;GSK-3, ERK1, ERK2, CDK5 substrate motif;WW domain binding motif	502	0.271318	Q86VM9-2	S	KLGVSVSPSRARR
-0.308372	0.0533889	0.0304067	-0.355129	0.147046	-0.05414	C	TRUE		1309	0.20496	Q9HBL0	S	HLGGSGSVVPGSP
-0.140517	-0.210913	-0.165871	-0.0845938	-0.210396	0.385818	C	TRUE	ERK1,2 Kinase substrate motif;GSK-3, ERK1, ERK2, CDK5 substrate motif;WW domain binding motif	74	0.228783	Q9BXP5	S	PPRHELSPPQKRM
-0.0661099	-0.0867158	-0.4656	-0.134572	0.073409	0.259423	C	TRUE	Casein kinase II substrate motif;Casein Kinase II substrate motif;G protein-coupled receptor kinase 1 substrate motif;MDC1 BRCT domain binding motif;Plk1 PBD domain binding motif;Pyruvate dehydrogenase kinase substrate motif	12	0.240852	Q9UHY1	S	SQTVLSSGSDPKV
0.290542	-0.0287247	0.110764	0.122076	-0.0130867	0.420187	C	TRUE	14-3-3 domain binding motif;Akt kinase substrate motif;Calmodulin-dependent protein kinase II substrate motif;Casein kinase II substrate motif;Casein Kinase II substrate motif;G protein-coupled receptor kinase 1 substrate motif;MAPKAPK1 kinase substrate motif;PKA kinase substrate motif;PKC kinase substrate motif;Pyruvate dehydrogenase kinase substrate motif	33	0.175278	O14874	S	LRARSTSATDTHH
0.136585	-0.10329	-0.109297	-0.0961596	0.154194	0.486044	H	FALSE	AMP-activated protein kinase substrate motif;HMGCoA Reductase kinase substrate motif;PAK2 kinase substrate motif;PKA kinase substrate motif;PKC kinase substrate motif	581	0.234101	Q9H0B6	S	PRMKRASSLNFLN
-0.107045	0.00820046	0.184471	0.0193461	0.583423	0.00633433	C	FALSE	DNA dependent Protein kinase substrate motif;G protein-coupled receptor kinase 1 substrate motif	273	0.24735	P05388	S	AFLADPSAFVAAA
-0.218955	-0.194844	-0.188217	0.40523	0.302407	-0.445091	C	TRUE	b-Adrenergic Receptor kinase substrate motif;Casein Kinase I substrate motif;Casein kinase II substrate motif;Casein Kinase II substrate motif;G protein-coupled receptor kinase 1 substrate motif;Pyruvate dehydrogenase kinase substrate motif	153	0.333434	P19338	S	EEEDDDSEEDEED
0.410992	-0.0414953	-0.0578571	-0.149937	-0.129481	0.559835	C	TRUE	Casein kinase II substrate motif;Casein Kinase II substrate motif	283	0.306014	P21127	S	SDLQDISDSERKT
0.0994976	0.0576934	-0.539687	-0.10448	-0.264443	-0.142636	C	TRUE	b-Adrenergic Receptor kinase substrate motif;Casein kinase II substrate motif;Casein Kinase II substrate motif	160	0.233435	Q0ZGT2	S	NNTGTESASEEGD
0.0994976	0.0576934	-0.539687	-0.10448	-0.264443	-0.142636	C	TRUE	Casein Kinase I substrate motif;Casein Kinase II substrate motif;G protein-coupled receptor kinase 1 substrate motif	162	0.233435	Q0ZGT2	S	TGTESASEEGDDS
0.0994976	0.0576934	-0.539687	-0.10448	-0.264443	-0.142636	C	TRUE	b-Adrenergic Receptor kinase substrate motif;Casein Kinase I substrate motif;G protein-coupled receptor kinase 1 substrate motif	168	0.233435	Q0ZGT2	S	SEEGDDSLLITVV
0.0994976	0.0576934	-0.539687	-0.10448	-0.264443	-0.142636	C	TRUE	Casein Kinase II substrate motif;G protein-coupled receptor kinase 1 substrate motif	156	0.233435	Q0ZGT2	T	IEDINNTGTESAS
0.0994976	0.0576934	-0.539687	-0.10448	-0.264443	-0.142636	C	TRUE	G protein-coupled receptor kinase 1 substrate motif	158	0.233435	Q0ZGT2	T	DINNTGTESASEE
0.236463	0.354114	-0.0186003	-0.0745474	0.138552	0.483468	C	TRUE	AMP-activated protein kinase substrate motif;Casein kinase II substrate motif;Casein Kinase II substrate motif;HMGCoA Reductase kinase substrate motif;MDC1 BRCT domain binding motif;PKA kinase substrate motif;PKC kinase substrate motif;Plk1 PBD domain binding motif	22	0.215078	Q5SRQ6	S	ADVKMSSSEEVSW
-0.448468	0.156915	0.304862	0.40174	0.421371	-0.177127	C	TRUE	ERK1,2 Kinase substrate motif;GSK-3, ERK1, ERK2, CDK5 substrate motif;PKA kinase substrate motif;PKC kinase substrate motif;WW domain binding motif	175	0.351159	Q7Z5L9	S	PELNRQSPNPRRG
-0.164233	-0.156397	0.234992	-0.112553	-0.089866	0.373064	H	FALSE	PKA kinase substrate motif;PKC kinase substrate motif	153	0.230378	P30086	S	GKFKVASFRKKYE
0.401084	-0.0932897	0.0745054	0.206768	-0.155438	0.243303	C	TRUE	ERK1,2 Kinase substrate motif;G protein-coupled receptor kinase 1 substrate motif;GSK-3, ERK1, ERK2, CDK5 substrate motif;MDC1 BRCT domain binding motif;PKA kinase substrate motif;PKC kinase substrate motif;Plk1 PBD domain binding motif;WW domain binding motif	232	0.212066	Q13283	S	DAQKSSSPAPADI
0.273934	0.416623	0.0939658	0.203389	-0.225666	0.166587	C	TRUE	Casein Kinase I substrate motif;MAPKAPK2 kinase substrate motif	495	0.216194	Q8IWZ8	T	VDSELGTWEHQLR
0.273934	0.416623	0.0939658	0.203389	-0.225666	0.166587	C	TRUE	Src kinase substrate motif	483	0.216194	Q8IWZ8	Y	QQHQHGYDSDEEV
-0.151781	0.401959	-0.153623	-0.191047	-0.220715	0.533863	C	TRUE	ERK1,2 Kinase substrate motif;GSK-3, ERK1, ERK2, CDK5 substrate motif;MDC1 BRCT domain binding motif;Plk1 PBD domain binding motif;WW domain binding motif	306	0.337776	Q15007	S	EDDFPSSPGNGNK
-0.149819	-0.0608498	0.0468402	-0.051773	-0.367546	-0.342236	C	TRUE	b-Adrenergic Receptor kinase substrate motif;G protein-coupled receptor kinase 1 substrate motif;GSK3 kinase substrate motif	12	0.16764	Q9BRT9	S	DFLGQDSDGGSEE
-0.121068	0.254594	0.230326	0.343351	0.233152	-0.419021	C	TRUE	Casein Kinase I substrate motif;Casein Kinase II substrate motif;G protein-coupled receptor kinase 1 substrate motif;GSK3 kinase substrate motif;MDC1 BRCT domain binding motif;Plk1 PBD domain binding motif	605	0.294977	Q14157-1	S	TRRYPSSISSSPQ
0.111566	0.307428	0.328722	-0.0866452	0.253747	-0.00390442	C	TRUE	PKA kinase substrate motif;PKC kinase substrate motif	615	0.172414	Q14157-1	T	SPQKDLTQAKNGF
-0.0870554	0.1865	-0.23416	-0.360842	-0.230533	0.649937	C	TRUE	14-3-3 domain binding motif;b-Adrenergic Receptor kinase substrate motif;Calmodulin-dependent protein kinase II substrate motif;Casein kinase II substrate motif;Casein Kinase II substrate motif;MAPKAPK2 kinase substrate motif;PKA kinase substrate motif;PKC kinase substrate motif	100	0.374699	Q9H307	S	RESRQESDPEDDD
-0.464543	0.178109	0.353549	0.0668125	0.21661	0.0268707	C	TRUE	b-Adrenergic Receptor kinase substrate motif;Casein Kinase II substrate motif;PAK2 kinase substrate motif;Pim1 kinase substrate sequence;PKA kinase substrate motif;PKC kinase substrate motif	244	0.283156	Q92688	T	EKRKRETDDEGED
0.02361	-0.443787	0.430499	0.240253	-0.153142	-0.259604	C	TRUE	MAPKAPK2 kinase substrate motif	35	0.32466	O14874	T	ARSTSATDTHHVE
-0.449989	-0.345124	-0.0784875	0.0461418	0.0237521	-0.484994	E	FALSE		54	0.240367	P30086	S	NRPTSISWDGLDS
0.0890908	0.268315	-0.155325	0.00302648	-0.431365	-0.283388	C	FALSE	Casein Kinase I substrate motif;LKB1 Kinase substrate motif;PKA kinase substrate motif;PKC kinase substrate motif	42	0.255797	P62750	T	KKKKIRTSPTFRR
-0.144712	-0.103451	-0.265188	0.157949	0.144438	0.392207	C	TRUE	BARD1 BRCT domain binding motif;Casein kinase II substrate motif;Casein Kinase II substrate motif;G protein-coupled receptor kinase 1 substrate motif	307	0.243364	Q15054	S	GKRVALSDDETKE
1.09221	1.56081	-1.11163	-1.18249	-1.2039	0.796431	C	TRUE	ATM kinase substrate motif;b-Adrenergic Receptor kinase substrate motif;Casein Kinase I substrate motif;Casein Kinase II substrate motif;DNA dependent Protein kinase substrate motif;PKA kinase substrate motif;PKC kinase substrate motif	300	1.292	Q5JSH3	S	ESTVKDSQPSLDL
1.09221	1.56081	-1.11163	-1.18249	-1.2039	0.796431	C	TRUE	Casein Kinase I substrate motif;Casein Kinase II substrate motif	308	1.292	Q5JSH3	S	PSLDLASATSGDK
1.09221	1.56081	-1.11163	-1.18249	-1.2039	0.796431	C	TRUE	Casein Kinase II substrate motif	310	1.292	Q5JSH3	T	LDLASATSGDKIV
0.042644	-0.448193	-0.223963	0.090176	-0.0814001	-0.264657	C	TRUE	Cdc2 kinase substrate motif;CDK1,2,4,6 kinase substrate motif;ERK1,2 Kinase substrate motif;G protein-coupled receptor kinase 1 substrate motif;GSK3, Erk1, Erk2 and CDK5 kinase motif;GSK-3, ERK1, ERK2, CDK5 substrate motif;WW domain binding motif	394	0.203471	P36507	T	RLNQPGTPTRTAV
-0.318612	0.051302	0.0236102	-0.163575	-0.227675	-0.363328	C	TRUE	ERK1,2 Kinase substrate motif;Growth associated histone HI kinase substrate motif;GSK-3, ERK1, ERK2, CDK5 substrate motif;PKA kinase substrate motif;WW domain binding motif	61	0.172748	P82909	S	HSKGSKSPDLLMY
-0.123931	-0.302454	-0.114191	0.0267292	0.0899049	0.419	C	TRUE	Casein Kinase II substrate motif;G protein-coupled receptor kinase 1 substrate motif;MAPKAPK2 kinase substrate motif	9	0.24667	P28347	S	PSSWSGSESPAEN
-0.205818	-0.250355	0.121281	0.0201999	-0.215345	-0.529241	H	FALSE	Casein Kinase I substrate motif;Casein kinase II substrate motif;Casein Kinase II substrate motif;PKA kinase substrate motif;Pyruvate dehydrogenase kinase substrate motif	118	0.227866	P53999	S	QLKEQISDIDDAV
0.344714	0.312085	-0.803292	-0.797087	-0.627939	0.896931	C	TRUE	14-3-3 domain binding motif;Akt kinase substrate motif;Calmodulin-dependent protein kinase II substrate motif;MAPKAPK1 kinase substrate motif;p70 Ribosomal S6 kinase substrate motif;Phosphorylase kinase substrate motif;PKA kinase substrate motif;PKC kinase substrate motif	1159	0.723851	Q8WWI1-3	S	IRQRSASVNKEPV
0.18193	0.218224	0.340733	0.203389	-0.225666	-0.16624	C	TRUE	b-Adrenergic Receptor kinase substrate motif;BARD1 BRCT domain binding motif;Casein kinase II substrate motif;Casein Kinase II substrate motif	485	0.230606	Q8IWZ8	S	HQHGYDSDEEVDS
0.166715	0.466758	0.055751	0.123401	-0.364552	0.415975	H	FALSE	Casein Kinase II substrate motif	189	0.298495	P00966	S	ENLMHISYEAGIL
0.408604	0.595313	-0.219203	-0.381404	-0.326154	-0.150768	C	TRUE	Calmodulin-dependent protein kinase II substrate motif;PKC kinase substrate motif	238	0.410628	Q06587	T	SGDRGGTLGGGTL
0.195978	0.466758	0.055751	0.126444	-0.364552	0.415975	C	FALSE	Casein kinase II substrate motif;Casein Kinase II substrate motif;PKA kinase substrate motif	180	0.299129	P00966	S	TPKNPWSMDENLM
-0.245131	-0.143263	-0.181133	-0.426393	-0.267722	0.101784	C	FALSE	Casein Kinase II substrate motif;ERK1,2 Kinase substrate motif;GSK-3, ERK1, ERK2, CDK5 substrate motif;PKA kinase substrate motif;PKC kinase substrate motif;WW domain binding motif	43	0.174518	P62750	S	KKKIRTSPTFRRP
-0.00700887	-0.375179	-0.00781166	-0.198808	-0.24893	0.323427	C	TRUE	Casein kinase II substrate motif;Casein Kinase II substrate motif	838	0.246122	Q9UKV3	S	GVPAGNSDTEGGQ
-0.504102	0.0371712	0.666029	0.348912	0.186881	-0.501322	C	TRUE	Casein Kinase I substrate motif;Casein Kinase II substrate motif;DNA dependent Protein kinase substrate motif;PKA kinase substrate motif;PKC kinase substrate motif	88	0.468613	P38159	S	EQATKPSFESGRR
-0.0824982	-0.176182	0.146916	-0.0419963	0.217231	0.465819	C	TRUE	Cdc2 kinase substrate motif;CDK kinase substrate motif;CDK1,2,4,6 kinase substrate motif;ERK1,2 Kinase substrate motif;Growth associated histone HI kinase substrate motif;GSK-3, ERK1, ERK2, CDK5 substrate motif;WW domain binding motif	397	0.236085	Q13427	S	IKENQRSPVRVKE
0.0309715	-0.358216	0.133169	-0.188151	-0.0146016	0.379733	C	TRUE	14-3-3 domain binding motif;b-Adrenergic Receptor kinase substrate motif;Calmodulin-dependent protein kinase II substrate motif;Calmodulin-dependent protein kinase IV substrate motif;ERK1,2 Kinase substrate motif;GSK-3, ERK1, ERK2, CDK5 substrate motif;PKA kinase substrate motif;PKC kinase substrate motif;WW domain binding motif	304	0.255646	Q6UN15	S	RYGRAESPDLRRL
-0.119927	-0.191411	0.0805212	-0.443772	-0.0543174	0.311619	C	TRUE	b-Adrenergic Receptor kinase substrate motif;Cdc2 kinase substrate motif;CDK kinase substrate motif;CDK1,2,4,6 kinase substrate motif;ERK1,2 Kinase substrate motif;GSK-3, ERK1, ERK2, CDK5 substrate motif;PKA kinase substrate motif;PKC kinase substrate motif;WW domain binding motif	77	0.255136	Q15061	S	RLQAKESPQRKKR
-0.330088	-0.0726821	0.266637	-0.0318576	-0.109219	-0.576329	C	FALSE	EGFR kinase substrate motif;SHP1 phosphatase substrate motif;TC-PTP phosphatase substrate motif	24	0.286011	P05388	Y	IQLLDDYPKCFIV
0.198745	-0.334934	-0.175061	-0.138045	-0.261569	-0.251252	C	FALSE		157	0.189025	Q0QET7	T	TTVHAITATQKTV
0.198745	-0.334934	-0.175061	-0.138045	-0.261569	-0.251252	E	FALSE	G protein-coupled receptor kinase 1 substrate motif	151	0.189025	Q0QET7	T	IVEGLMTTVHAIT
0.198745	-0.334934	-0.175061	-0.138045	-0.261569	-0.251252	E	FALSE		152	0.189025	Q0QET7	T	VEGLMTTVHAITA
0.103128	0.479852	0.153027	0.112633	-0.367732	0.0299828	C	TRUE	G protein-coupled receptor kinase 1 substrate motif	214	0.27189	Q15637-5	S	PEPIYNSEGKRLN
-0.0373541	0.0482362	0.472176	0.557386	0.367595	-0.497117	C	TRUE	14-3-3 domain binding motif;Calmodulin-dependent protein kinase II substrate motif;Casein Kinase II substrate motif;G protein-coupled receptor kinase 1 substrate motif;GSK3 kinase substrate motif;Pim1 kinase substrate sequence;PKA kinase substrate motif;PKC epsilon kinase substrate motif;PKC kinase substrate motif	366	0.395299	Q05519	S	SPKRKLSRSPSPR
-0.0373541	0.0482362	0.472176	0.557386	0.367595	-0.497117	C	TRUE	Casein Kinase II substrate motif;ERK1,2 Kinase substrate motif;Growth associated histone HI kinase substrate motif;GSK-3, ERK1, ERK2, CDK5 substrate motif;PKA kinase substrate motif;WW domain binding motif	368	0.395299	Q05519	S	KRKLSRSPSPRRH
-0.0373541	0.0482362	0.472176	0.557386	0.367595	-0.497117	C	TRUE	14-3-3 domain binding motif;Calmodulin-dependent protein kinase II substrate motif;Calmodulin-dependent protein kinase IV substrate motif;Cdc2 kinase substrate motif;CDK kinase substrate motif;CDK1,2,4,6 kinase substrate motif;Chk1 kinase substrate motif;CLK1 kinase substrate motif;DNA dependent Protein kinase substrate motif;ERK1,2 Kinase substrate motif;Growth associated histone HI kinase subst…	370	0.395299	Q05519	S	KLSRSPSPRRHKK
-0.535834	0.00144197	0.320196	0.278461	0.000865357	-0.606736	C	TRUE	G protein-coupled receptor kinase 1 substrate motif	21	0.396592	Q9H814	T	DSDSDMTVAPSDR
-0.00397635	-0.575419	0.18954	0.563939	0.0223323	-0.142988	C	TRUE	Casein Kinase I substrate motif;DNA dependent Protein kinase substrate motif;G protein-coupled receptor kinase 1 substrate motif	295	0.375644	P29401	S	PQEDAPSVDIANI
0.439039	-0.115872	0.302056	0.215741	0.0606008	-0.0304208	C	TRUE	b-Adrenergic Receptor kinase substrate motif;PKA kinase substrate motif	447	0.210751	Q05519	T	EKKPIETGSPKTK
0.239765	-0.219104	-0.2508	-0.342525	-0.418427	0.53027	C	TRUE	Casein kinase II substrate motif;Casein Kinase II substrate motif	337	0.375924	Q4G0J3	S	NRDIEISTEEEKD
-0.0519289	0.344828	0.221815	0.227495	0.18612	0.284277	C	FALSE	14-3-3 domain binding motif;Calmodulin-dependent protein kinase II substrate motif;ERK1,2 Kinase substrate motif;GSK-3, ERK1, ERK2, CDK5 substrate motif;PKA kinase substrate motif;PKC kinase substrate motif;WW domain binding motif	67	0.136341	P49590	S	KGTRDLSPQHMVV
0.376068	0.256044	0.314754	0.0284277	-0.155823	0.326652	C	TRUE	ATM kinase substrate motif;Casein Kinase I substrate motif;Casein Kinase II substrate motif;DNA dependent Protein kinase substrate motif;G protein-coupled receptor kinase 1 substrate motif	97	0.209243	P23193	S	KEPAITSQNSPEA
0.0691522	-0.383077	-0.233973	0.0360461	-0.177996	0.375847	C	FALSE	G protein-coupled receptor kinase 1 substrate motif	185	0.269846	Q0QET7	S	QNIIPASTGAAKA
-0.238224	-0.334042	-0.0758089	-0.133527	-0.105473	-0.490375	C	TRUE	b-Adrenergic Receptor kinase substrate motif;Casein kinase II substrate motif;Casein Kinase II substrate motif;PKA kinase substrate motif;Pyruvate dehydrogenase kinase substrate motif	119	0.159546	O14737	S	RRKVMDSDEDDDY
-0.226829	0.401959	0.0977456	-0.22127	-0.220715	0.425567	C	TRUE	Casein Kinase I substrate motif;DNA dependent Protein kinase substrate motif	305	0.313177	Q15007	S	TEDDFPSSPGNGN
0.00820046	-0.4594	0.10541	0.0103502	-0.0356679	0.367259	C	TRUE	Casein Kinase I substrate motif;PKA kinase substrate motif;PKC kinase substrate motif	166	0.267762	Q8N6N3	T	DEKDEHTSKKRKV
0.337997	-0.257361	-0.107353	-0.138267	-0.329087	-0.252198	C	FALSE	DNA dependent Protein kinase substrate motif;G protein-coupled receptor kinase 1 substrate motif;PKA kinase substrate motif;PKC kinase substrate motif	45	0.240916	P62750	T	KIRTSPTFRRPKT
0.160145	-0.24896	-0.046325	-0.56026	0.0267292	0.0540837	C	TRUE	Casein kinase II substrate motif;Casein Kinase II substrate motif;PKA kinase substrate motif;PKC kinase substrate motif	1281	0.262431	Q8WWQ0	S	MKKKVLSDSEDEE
0.160145	-0.24896	-0.046325	-0.56026	0.0267292	0.0540837	C	TRUE	b-Adrenergic Receptor kinase substrate motif;BARD1 BRCT domain binding motif;Casein kinase II substrate motif;Casein Kinase II substrate motif;G protein-coupled receptor kinase 1 substrate motif	1283	0.262431	Q8WWQ0	S	KKVLSDSEDEEKD
0.240742	-0.119768	0.121546	-0.195765	-0.323624	-0.36464	C	TRUE	Casein Kinase II substrate motif;ERK1,2 Kinase substrate motif;G protein-coupled receptor kinase 1 substrate motif;GSK-3, ERK1, ERK2, CDK5 substrate motif;PKA kinase substrate motif;PKC kinase substrate motif;WW domain binding motif	89	0.242695	P98175	S	RRRHRHSPTGPPG
-0.322251	-0.454481	-0.327004	0.127369	0.129877	-0.0372979	H	FALSE	14-3-3 domain binding motif;AMP-activated protein kinase substrate motif;Calmodulin-dependent protein kinase I substrate motif;Calmodulin-dependent protein kinase II alpha substrate motif;Calmodulin-dependent protein kinase II substrate motif;Calmodulin-dependent protein kinase IV substrate motif;Chk1 kinase substrate motif;MDC1 BRCT domain binding motif;Phosphorylase kinase substrate motif;PKA k…	600	0.253627	Q07866-4	S	GMKRASSLNVLNV
-0.504102	0.0557502	0.661932	0.348912	0.145873	-0.53082	C	TRUE	b-Adrenergic Receptor kinase substrate motif;PKA kinase substrate motif;PKC kinase substrate motif	91	0.472211	P38159	S	TKPSFESGRRGPP
0.454913	0.00977702	-0.37516	0.217851	0.122474	0.134352	C	TRUE	14-3-3 domain binding motif;Calmodulin-dependent protein kinase II substrate motif;ERK1,2 Kinase substrate motif;Growth associated histone HI kinase substrate motif;GSK-3, ERK1, ERK2, CDK5 substrate motif;PAK2 kinase substrate motif;PKA kinase substrate motif;PKC epsilon kinase substrate motif;PKC kinase substrate motif;WW domain binding motif	108	0.273949	P84103	S	DDYRRRSPPPRRR
0.312782	0.595313	-0.219203	-0.55404	-0.326154	-0.150768	C	TRUE	Casein kinase II substrate motif;Casein Kinase II substrate motif;DNA dependent Protein kinase substrate motif;ERK1,2 Kinase substrate motif;G protein-coupled receptor kinase 1 substrate motif;GSK-3, ERK1, ERK2, CDK5 substrate motif;WW domain binding motif	254	0.428216	Q06587	S	SPPGAPSPPEPGG
-0.536421	0.205018	0.430499	0.327228	0.0531113	-0.259604	C	TRUE	Casein Kinase I substrate motif;MDC1 BRCT domain binding motif;PKA kinase substrate motif;PKC kinase substrate motif;Plk1 PBD domain binding motif	32	0.369959	O14874	T	ALRARSTSATDTH
0.444561	-0.162055	0.231064	0.0298416	0.154194	0.260508	C	TRUE	b-Adrenergic Receptor kinase substrate motif;Casein Kinase I substrate motif;Casein Kinase II substrate motif	185	0.208241	P14866	S	ISRPGDSDDSRSV
-0.374055	0.255319	0.40305	0.0366088	0.335826	-0.414363	C	TRUE	DNA dependent Protein kinase substrate motif	529	0.358769	O60504	T	DGPQLPTSPRLTA
-0.151534	0.040261	-0.178274	-0.165677	-0.615862	-0.0785279	H	FALSE	Casein Kinase I substrate motif	214	0.223158	P08670	S	QDVDNASLARLDL
0.103128	0.479852	0.234011	0.112633	-0.367732	0.151729	C	TRUE	ALK kinase substrate motif	212	0.276302	Q15637-5	Y	PSPEPIYNSEGKR
-0.000115411	-0.313188	-0.267114	-0.332426	-0.161605	-0.26732	C	TRUE	Casein kinase II substrate motif;Casein Kinase II substrate motif	132	0.124469	P51858	S	KGNAEGSSDEEGK
0.239277	-0.178938	0.0086303	0.183074	0.0545012	0.514501	C	TRUE	Calmodulin-dependent protein kinase II substrate motif;Casein Kinase II substrate motif;Chk1 kinase substrate motif;DNA dependent Protein kinase substrate motif;G protein-coupled receptor kinase 1 substrate motif;MAPKAPK2 kinase substrate motif;PKA kinase substrate motif;PKC kinase substrate motif	272	0.235878	Q5BKZ1	T	SLSKSPTKTDPKN
0.578892	0.142086	-4.33e-05	-0.137235	-0.131898	0.659926	C	TRUE	Cdc2 kinase substrate motif;CDK kinase substrate motif;CDK1,2,4,6 kinase substrate motif;ERK1,2 Kinase substrate motif;Growth associated histone HI kinase substrate motif;GSK-3, ERK1, ERK2, CDK5 substrate motif;MAPKAPK2 kinase substrate motif;MDC1 BRCT domain binding motif;Plk1 PBD domain binding motif;WW domain binding motif	332	0.352433	Q9H2U2-2	S	VESVSSSPNKESN
0.115033	-0.429204	0.210888	-0.00421883	-0.0076086	0.367259	C	TRUE	b-Adrenergic Receptor kinase substrate motif;BARD1 BRCT domain binding motif;Casein kinase II substrate motif;Casein Kinase II substrate motif	158	0.270659	Q8N6N3	S	GEETLESDDEKDE
-0.20999	0.0416636	-0.0279544	-0.345803	-0.0694367	-0.457552	C	TRUE	Casein Kinase I substrate motif;Casein Kinase II substrate motif	1208	0.194875	Q8TEK3	S	RKIATISLESKSP
-0.20999	0.0416636	-0.0279544	-0.345803	-0.0694367	-0.457552	C	TRUE	b-Adrenergic Receptor kinase substrate motif;Casein Kinase II substrate motif;G protein-coupled receptor kinase 1 substrate motif	1211	0.194875	Q8TEK3	S	ATISLESKSPPKT
0.285817	0.310107	-0.145669	0.0359054	0.0619835	-0.422814	C	TRUE	DNA dependent Protein kinase substrate motif;PKA kinase substrate motif;PKC kinase substrate motif	384	0.275812	Q12906	S	GEEKSPSKKKKKI
-0.018919	0.567351	-0.0378434	-0.00092362	-0.170637	-0.254703	C	TRUE	Casein Kinase II substrate motif;MDC1 BRCT domain binding motif;Plk1 PBD domain binding motif	74	0.288612	P15291	S	AAIGQSSGELRTG
-0.362846	-0.0804257	-0.252346	-0.360472	-0.0848539	0.298776	H	FALSE	Casein Kinase II substrate motif;MAPKAPK2 kinase substrate motif;MDC1 BRCT domain binding motif;Plk1 PBD domain binding motif	41	0.248999	P06733	T	VPSGASTGIYEAL
0.295487	0.595313	-0.219203	-0.589138	-0.326154	-0.150768	C	TRUE	DNA dependent Protein kinase substrate motif;ERK1,2 kinase substrate motif;ERK1,2 Kinase substrate motif;G protein-coupled receptor kinase 1 substrate motif;GSK-3, ERK1, ERK2, CDK5 substrate motif;WW domain binding motif	248	0.433594	Q06587	S	GTLGPPSPPGAPS
0.133037	0.52677	0.204015	0.0628125	-0.165111	0.414353	C	TRUE	Casein Kinase II substrate motif;ERK1,2 Kinase substrate motif;GSK-3, ERK1, ERK2, CDK5 substrate motif;MAPKAPK2 kinase substrate motif;MDC1 BRCT domain binding motif;Plk1 PBD domain binding motif;WW domain binding motif	343	0.248699	Q6WKZ4	S	DSSPSSSPSPKGF
0.560324	0.0601852	0.00676478	-0.137235	-0.146228	0.656085	C	TRUE	Casein Kinase I substrate motif;Casein Kinase II substrate motif	330	0.352608	Q9H2U2-2	S	SLVESVSSSPNKE
0.48872	-0.0983926	-0.0278514	0.188401	0.305912	0.1038	E	FALSE		62	0.216964	O95394	T	TIGVMVTASHNPE
0.384049	-0.238065	-0.305646	-0.160008	-0.218212	-0.280719	C	FALSE	Casein Kinase I substrate motif;PKA kinase substrate motif;PKC kinase substrate motif	159	0.259971	Q0QET7	T	VHAITATQKTVDG
0.450697	-0.068148	-0.405967	-0.594683	-0.0298679	0.57773	C	TRUE	MDC1 BRCT domain binding motif;Plk1 PBD domain binding motif	331	0.46045	Q9H2U2-2	S	LVESVSSSPNKES
-0.00397635	-0.575419	0.0353424	0.563939	0.0223323	-0.460648	C	TRUE	GSK-3, ERK1, ERK2, CDK5 substrate motif;PKA kinase substrate motif;WW domain binding motif	287	0.40839	P29401	T	KKKILATPPQEDA
0.362779	0.0107796	-0.0841502	0.126841	0.196859	0.533963	C	TRUE	14-3-3 domain binding motif;Calmodulin-dependent protein kinase II substrate motif;ERK1,2 Kinase substrate motif;G protein-coupled receptor kinase 1 substrate motif;GSK-3, ERK1, ERK2, CDK5 substrate motif;PKA kinase substrate motif;PKC kinase substrate motif;WW domain binding motif	181	0.227802	Q9NZI8	S	GQPRQGSPVAAGA
0.108089	0.400319	0.348799	0.225892	0.284988	-0.148049	C	TRUE	BARD1 BRCT domain binding motif;Casein kinase II substrate motif;Casein Kinase II substrate motif	181	0.19984	O00264	S	EEPTVYSDEEEPK
0.583134	-0.114407	-0.445499	-0.275245	-0.580073	0.647637	C	TRUE	Cdc2 kinase substrate motif;CDK kinase substrate motif;CDK1,2,4,6 kinase substrate motif;ERK1,2 Kinase substrate motif;GSK-3, ERK1, ERK2, CDK5 substrate motif;WW domain binding motif	194	0.524902	O43237	S	EEGCQGSPQRRGP
0.69225	-0.0428824	0.0844725	-0.354354	-0.360472	0.27274	C	TRUE	Casein Kinase I substrate motif;Casein Kinase II substrate motif;G protein-coupled receptor kinase 1 substrate motif;MAPKAPK2 kinase substrate motif	1401	0.400972	Q9UQ35	S	GMSSNQSISSPVL
0.753689	0.206269	-0.144967	0.115566	-0.103813	0.252173	C	TRUE	Casein Kinase I substrate motif;Casein Kinase II substrate motif;ERK1,2 Kinase substrate motif;G protein-coupled receptor kinase 1 substrate motif;GSK3 kinase substrate motif;GSK-3, ERK1, ERK2, CDK5 substrate motif;WW domain binding motif	151	0.324137	A0AV37	S	LRRLEISPDSSPE
-0.324834	0.145482	0.0299829	0.264236	0.342896	0.372617	C	TRUE	Casein Kinase I substrate motif;ERK1,2 Kinase substrate motif;G protein-coupled receptor kinase 1 substrate motif;GSK3 kinase substrate motif;GSK-3, ERK1, ERK2, CDK5 substrate motif;WW domain binding motif	453	0.260346	Q8IU81	S	VRAGGASPAASST
0.0802481	0.400319	0.374511	0.261109	0.284988	-0.179549	C	TRUE	Src kinase substrate motif	180	0.219025	O00264	Y	GEEPTVYSDEEEP
-0.115206	-0.0312258	0.483055	0.578794	0.284751	0.200379	C	TRUE	14-3-3 domain binding motif;Akt kinase substrate motif;Calmodulin-dependent protein kinase II substrate motif;Casein Kinase I substrate motif;Casein Kinase II substrate motif;DNA dependent Protein kinase substrate motif;MAPKAPK1 kinase substrate motif;PKA kinase substrate motif;PKC kinase substrate motif	144	0.274556	Q7Z5Y0	S	PRERHPSWRSEET
-0.226829	0.401959	-0.238085	-0.22127	-0.220715	0.671113	C	TRUE	Casein Kinase II substrate motif;G protein-coupled receptor kinase 1 substrate motif	299	0.40328	Q15007	T	HREGNTTEDDFPS
0.47332	0.0970713	0.309642	0.0561673	0.299245	-0.128267	C	TRUE	BARD1 BRCT domain binding motif;Casein kinase II substrate motif;Casein Kinase II substrate motif;G protein-coupled receptor kinase 1 substrate motif	99	0.216416	Q5TAQ9	S	NRVHDRSEEEEEE
0.169284	-0.201308	0.15082	-0.172246	-0.536901	0.409146	C	TRUE	14-3-3 domain binding motif;Akt kinase substrate motif;Calmodulin-dependent protein kinase II substrate motif;Casein Kinase I substrate motif;Casein Kinase II substrate motif;G protein-coupled receptor kinase 1 substrate motif;MAPKAPK1 kinase substrate motif;MAPKAPK2 kinase substrate motif;PKA kinase substrate motif;PKC kinase substrate motif	258	0.338168	Q4G0J3	S	KRSRPTSEGSDIE
-0.308372	0.0533889	0.0304067	-0.555927	0.147046	-0.05414	C	TRUE	ERK1,2 Kinase substrate motif;GSK-3, ERK1, ERK2, CDK5 substrate motif;WW domain binding motif	1314	0.265962	Q9HBL0	S	GSVVPGSPCLDRH
-0.206893	-0.0792381	0.0321008	0.0920721	-0.0518328	-0.761532	E	FALSE	14-3-3 domain binding motif;Calmodulin-dependent protein kinase II substrate motif;Casein Kinase II substrate motif;MAPKAPK1 kinase substrate motif;p70 Ribosomal S6 kinase substrate motif;Phosphorylase kinase substrate motif;PKA kinase substrate motif;PKC kinase substrate motif	52	0.310698	P30086	S	VKNRPTSISWDGL
0.262914	-0.126497	0.301119	0.615793	0.261832	-0.0280599	C	TRUE	Casein Kinase I substrate motif;Casein Kinase II substrate motif;ERK1,2 Kinase substrate motif;Growth associated histone HI kinase substrate motif;GSK-3, ERK1, ERK2, CDK5 substrate motif;PKA kinase substrate motif;PKC kinase substrate motif;WW domain binding motif	449	0.263908	Q05519	S	KPIETGSPKTKEC
0.0734084	-0.201308	0.15082	-0.139506	-0.536901	0.409146	C	TRUE	Casein kinase II substrate motif;Casein Kinase II substrate motif;G protein-coupled receptor kinase 1 substrate motif;GSK3 kinase substrate motif	261	0.326752	Q4G0J3	S	RPTSEGSDIESTE
0.0734084	-0.201308	0.15082	-0.139506	-0.536901	0.409146	C	TRUE	DNA dependent Protein kinase substrate motif;G protein-coupled receptor kinase 1 substrate motif;PKA kinase substrate motif;PKC kinase substrate motif	257	0.326752	Q4G0J3	T	MKRSRPTSEGSDI
0.0734084	-0.201308	0.15082	-0.139506	-0.536901	0.409146	C	TRUE	G protein-coupled receptor kinase 1 substrate motif;MDC1 BRCT domain binding motif;Plk1 PBD domain binding motif	266	0.326752	Q4G0J3	T	GSDIESTEPQKQC
0.339024	-0.117987	0.128689	0.438186	0.38648	0.115166	C	TRUE	Casein Kinase I substrate motif;ERK1,2 Kinase substrate motif;G protein-coupled receptor kinase 1 substrate motif;Growth associated histone HI kinase substrate motif;GSK3 kinase substrate motif;GSK-3, ERK1, ERK2, CDK5 substrate motif;PKA kinase substrate motif;PKC kinase substrate motif;WW domain binding motif	85	0.211138	Q9UHD8	S	DSLSQRSPKASLR
-0.301939	-0.117243	-0.0883007	0.0648829	-0.167604	-0.650314	C	FALSE	Casein Kinase I substrate motif;Casein Kinase II substrate motif	113	0.246212	P08708	S	KLLDFGSLSNLQV
-0.53667	-0.0825391	-0.000562761	-0.319676	0.081476	0.204391	C	TRUE	Cdc2 kinase substrate motif;CDK kinase substrate motif;CDK1,2,4,6 kinase substrate motif;ERK1,2 Kinase substrate motif;Growth associated histone HI kinase substrate motif;GSK-3, ERK1, ERK2, CDK5 substrate motif;MDC1 BRCT domain binding motif;PKA kinase substrate motif;PKC kinase substrate motif;Plk1 PBD domain binding motif;WW domain binding motif	124	0.273583	Q01664	S	QELSGSSPKRRRA
0.0169236	-0.349626	-0.00980026	0.0347792	-0.0755048	-0.682717	C	TRUE	Casein Kinase II substrate motif;ERK1,2 Kinase substrate motif;Growth associated histone HI kinase substrate motif;GSK-3, ERK1, ERK2, CDK5 substrate motif;PKA kinase substrate motif;PKC kinase substrate motif;WW domain binding motif	226	0.285048	Q8NAV1	S	LDKPRRSPTLRYR
0.0439047	0.205018	0.335712	-0.191854	0.0803848	0.555129	C	TRUE	Casein kinase II substrate motif;Casein Kinase II substrate motif;PKA kinase substrate motif	438	0.257631	Q96ST2	S	REKTIASDSEEEA
0.727442	-0.203088	-0.195831	-0.219539	-0.187707	0.363787	H	FALSE	Casein Kinase II substrate motif;G protein-coupled receptor kinase 1 substrate motif;PKA kinase substrate motif;PKC kinase substrate motif	330	0.402739	P05787	S	LKGQRASLEAAIA
-0.593315	-0.0971928	0.0585243	0.331935	-0.260791	-0.397792	C	TRUE	Casein Kinase I substrate motif;Casein Kinase II substrate motif	24	0.331108	P05787	S	RAFSSRSYTSGPG
-0.483241	0.14104	0.597221	0.198117	0.685716	-0.351097	C	FALSE	Cdc2 kinase substrate motif;CDK kinase substrate motif;CDK1,2,4,6 kinase substrate motif;DNA dependent Protein kinase substrate motif;ERK1,2 Kinase substrate motif;GSK-3, ERK1, ERK2, CDK5 substrate motif;WW domain binding motif	161	0.477365	Q92766-2	S	TATAPPSPLKRRR
-0.291238	0.507009	0.0977456	-0.281474	0.0216219	-0.178632	H	FALSE	JAK2 kinase substrate motif;Src kinase substrate motif	1289	0.303458	Q13395	Y	NFSVRLYALVALK
0.0217634	0.188527	0.366252	0.595408	-0.0924171	-0.247065	C	TRUE	b-Adrenergic Receptor kinase substrate motif	335	0.309435	P80303	T	EPDSWETLDQQQF
-0.0352438	0.312085	-0.0401408	-0.024634	-0.00513068	-0.607049	C	TRUE	Crk SH2 domain binding motif;HCP SH2 domain binding motif;RasGAP C-terminal SH2 domain binding motif	214	0.29756	Q13242	Y	SRGSPHYFSPFRP
-0.243681	0.0469807	0.260748	0.380286	0.152768	-0.854985	C	TRUE	b-Adrenergic Receptor kinase substrate motif;Casein Kinase I substrate motif;Casein Kinase II substrate motif;G protein-coupled receptor kinase 1 substrate motif;PKA kinase substrate motif;PKC kinase substrate motif	304	0.451098	P05388	S	VEAKEESEESDED
0.0344972	0.525868	0.0746424	-0.0858029	-0.0678783	0.673918	C	FALSE	BARD1 BRCT domain binding motif;Casein kinase II substrate motif;Casein Kinase II substrate motif	315	0.324654	Q96HR8	S	PEALDFSDDEKEK
0.040261	0.254594	0.230326	0.343351	-0.275769	-0.423621	C	TRUE	MAPKAPK2 kinase substrate motif;MDC1 BRCT domain binding motif;Plk1 PBD domain binding motif	608	0.312447	Q14157-1	S	YPSSISSSPQKDL
0.753689	0.0124972	-0.244446	0.115566	-0.0717396	0.259665	C	TRUE	b-Adrenergic Receptor kinase substrate motif;Casein kinase II substrate motif;Casein Kinase II substrate motif	154	0.346521	A0AV37	S	LEISPDSSPERAH
0.651867	0.050746	-0.330828	-0.377801	-0.281176	0.919531	C	FALSE	Cdc2 kinase substrate motif;CDK kinase substrate motif;CDK1,2,4,6 kinase substrate motif;ERK1,2 Kinase substrate motif;GSK-3, ERK1, ERK2, CDK5 substrate motif;WW domain binding motif	70	0.554552	P06748-2	S	AMNYEGSPIKVTL
0.0822933	-0.407211	0.285935	0.350271	-0.310039	-0.439655	C	FALSE	Casein Kinase II substrate motif	139	0.35621	Q96MW1	T	AQYADVTDEEDEA
-0.2957	0.196859	-0.30349	0.234746	0.489543	0.00590258	H	FALSE	Casein Kinase I substrate motif;Casein Kinase II substrate motif	35	0.314698	Q9H8S9	T	LKHAEATLGSGNL
0.200253	-0.290106	-0.414903	-0.613167	-0.394847	0.247685	C	TRUE	b-Adrenergic Receptor kinase substrate motif;Casein kinase II substrate motif;Casein Kinase II substrate motif;ERK1,2 Kinase substrate motif;GSK-3, ERK1, ERK2, CDK5 substrate motif;PKA kinase substrate motif;PKC kinase substrate motif;WW domain binding motif	490	0.352957	Q9UKV3	S	SDTKAESPAEKVP
-0.264909	0.357496	0.0553345	0.189034	0.0179219	-0.57321	C	TRUE	Casein Kinase I substrate motif;G protein-coupled receptor kinase 1 substrate motif	8	0.333983	Q00577	S	ADRDSGSEQGGAA
-0.264909	0.357496	0.0553345	0.189034	0.0179219	-0.57321	C	TRUE	Casein Kinase I substrate motif;Casein Kinase II substrate motif	17	0.333983	Q00577	S	GGAALGSGGSLGH
-0.264909	0.357496	0.0553345	0.189034	0.0179219	-0.57321	C	TRUE	MAPKAPK2 kinase substrate motif	30	0.333983	Q00577	S	PGSGSGSGGGGGG
0.394843	-0.324292	-0.452728	0.130272	-0.278549	0.239277	C	TRUE	Casein Kinase I substrate motif;Casein kinase II substrate motif;Casein Kinase II substrate motif;Pyruvate dehydrogenase kinase substrate motif	1551	0.34748	Q9UK61	S	TQIELQSSPDVQN
0.753689	0.351741	0.0234683	0.115566	-0.307948	0.180657	C	TRUE	Casein Kinase II substrate motif;Cdc2 kinase substrate motif;CDK kinase substrate motif;CDK1,2,4,6 kinase substrate motif;ERK1,2 Kinase substrate motif;G protein-coupled receptor kinase 1 substrate motif;Growth associated histone HI kinase substrate motif;GSK-3, ERK1, ERK2, CDK5 substrate motif;MAPKAPK2 kinase substrate motif;MDC1 BRCT domain binding motif;Plk1 PBD domain binding motif;WW domain …	155	0.353591	A0AV37	S	EISPDSSPERAHY
0.532965	-0.30492	-0.175925	-0.282228	-0.534203	0.323774	C	TRUE	Casein Kinase I substrate motif;Casein kinase II substrate motif;Casein Kinase II substrate motif;ERK1,2 Kinase substrate motif;G protein-coupled receptor kinase 1 substrate motif;GSK3 kinase substrate motif;GSK-3, ERK1, ERK2, CDK5 substrate motif;WW domain binding motif	203	0.411215	Q04726	S	SANNSVSPSESLR
-0.607749	0.0972055	-0.198709	0.456175	0.264116	-0.272991	C	TRUE	Casein Kinase I substrate motif;Casein kinase II substrate motif;Casein Kinase II substrate motif;G protein-coupled receptor kinase 1 substrate motif;GSK3 kinase substrate motif;Pyruvate dehydrogenase kinase substrate motif	75	0.389675	Q9H1E3	S	KKDDSHSAEDSED
0.0150695	0.188527	0.366252	0.63171	-0.0924171	-0.247065	C	TRUE	b-Adrenergic Receptor kinase substrate motif;Casein Kinase I substrate motif;Casein Kinase II substrate motif	332	0.320838	P80303	S	EFLEPDSWETLDQ
0.101112	-0.383663	-0.443889	-0.437975	-0.317966	0.290307	C	TRUE	b-Adrenergic Receptor kinase substrate motif;G protein-coupled receptor kinase 1 substrate motif;GSK3 kinase substrate motif	734	0.314586	Q9H7N4	S	REVLYDSEGLSGE
0.101112	-0.383663	-0.443889	-0.437975	-0.317966	0.290307	C	TRUE	Casein Kinase I substrate motif;Casein kinase II substrate motif;Casein Kinase II substrate motif;MAPKAPK2 kinase substrate motif	738	0.314586	Q9H7N4	S	YDSEGLSGEERGG
-0.150703	0.220454	-0.343787	0.14274	0.438612	-0.367841	C	TRUE	BARD1 BRCT domain binding motif;Casein Kinase I substrate motif;Casein kinase II substrate motif;Casein Kinase II substrate motif;G protein-coupled receptor kinase 1 substrate motif	113	0.327705	Q9H1E3	S	LMEDVGSEEEQEE
0.0169236	-0.349626	-0.00980026	-0.107461	-0.0755048	-0.682717	C	TRUE	Calmodulin-dependent protein kinase II substrate motif;Casein Kinase II substrate motif;DMPK1,2 kinase substrate motif;DNA dependent Protein kinase substrate motif;PKA kinase substrate motif;PKC kinase substrate motif;PKR kinase substrate motif	228	0.269328	Q8NAV1	T	KPRRSPTLRYRRS
-0.433387	-0.713141	0.186881	0.224411	-0.143213	-0.61551	C	TRUE	14-3-3 domain binding motif;Akt kinase substrate motif;Calmodulin-dependent protein kinase II substrate motif;Casein Kinase I substrate motif;Casein Kinase II substrate motif;G protein-coupled receptor kinase 1 substrate motif;MAPKAPK1 kinase substrate motif;MAPKAPK2 kinase substrate motif;PKA kinase substrate motif;PKC kinase substrate motif	160	0.402258	Q7Z5Y0	S	ERSRTGSESSQTG
-0.756255	0.00144197	0.320196	0.219587	-0.0103959	-0.606736	C	TRUE	b-Adrenergic Receptor kinase substrate motif;Casein kinase II substrate motif;Casein Kinase II substrate motif;Pyruvate dehydrogenase kinase substrate motif	16	0.441699	Q9H814	S	DGQLSDSDSDMTV
-0.269596	-0.0888336	-0.153527	-0.460211	-0.389962	0.498864	C	TRUE	ERK1,2 Kinase substrate motif;GSK-3, ERK1, ERK2, CDK5 substrate motif;WW domain binding motif	1089	0.344287	Q92610	S	KPPGGHSPQVNHL
-0.0416635	-0.0942631	-0.492627	-0.675881	-0.0465038	0.0496301	C	TRUE	ALK kinase substrate motif;Crk SH2 domain binding motif;RasGAP C-terminal SH2 domain binding motif;SHP1 phosphatase substrate motif;Src kinase substrate motif	238	0.294112	Q9H7N4	Y	HPTDEAYSPPPAP
-0.0287106	-0.561702	-0.24436	-0.304879	0.0236102	-0.218285	C	TRUE	ERK1,2 Kinase substrate motif;GSK-3, ERK1, ERK2, CDK5 substrate motif;WW domain binding motif	1177	0.209983	Q9HBL0	S	VHTVPGSPQARHR
-0.149819	-0.0608498	-0.0286018	-0.051773	-0.595511	-0.350248	C	TRUE	Casein Kinase I substrate motif;Casein Kinase II substrate motif;G protein-coupled receptor kinase 1 substrate motif;MAPKAPK2 kinase substrate motif	16	0.224503	Q9BRT9	S	QDSDGGSEEVVLT
-0.24412	0.185486	0.40621	-0.0954966	-0.489544	-0.0265451	C	TRUE	Casein Kinase II substrate motif;MDC1 BRCT domain binding motif;Plk1 PBD domain binding motif	37	0.315236	P05787	S	SRISSSSFSRVGS
0.0676394	0.231801	0.523261	0.0434845	-0.351222	0.276676	C	TRUE	Cdc2 kinase substrate motif;CDK kinase substrate motif;CDK1,2,4,6 kinase substrate motif;ERK1, ERK2, SAPK, CDK5 and GSK3 kinase substrate motif;ERK1,2 Kinase substrate motif;G protein-coupled receptor kinase 1 substrate motif;Growth associated histone HI kinase substrate motif;GSK-3, ERK1, ERK2, CDK5 substrate motif;PKA kinase substrate motif;PKC kinase substrate motif;WW domain binding motif	290	0.293072	Q13427	S	RFLMRKSPPKADE
-0.0170667	-0.000432744	0.00187429	0.324235	-0.107011	-0.747826	C	TRUE	b-Adrenergic Receptor kinase substrate motif;Casein kinase II substrate motif;Casein Kinase II substrate motif;Pyruvate dehydrogenase kinase substrate motif	105	0.353946	P05387	S	KEESEESDDDMGF
0.0394186	0.350384	0.354452	0.19862	0.328262	0.348118	C	TRUE	Casein Kinase I substrate motif;ERK1,2 Kinase substrate motif;G protein-coupled receptor kinase 1 substrate motif;GSK-3, ERK1, ERK2, CDK5 substrate motif;WW domain binding motif	83	0.127557	P10644	S	SREDEISPPPPNP
-0.000115411	-0.0201003	-0.648643	-0.0337911	-0.333371	-0.26732	C	TRUE	BARD1 BRCT domain binding motif;Casein Kinase I substrate motif;Casein kinase II substrate motif;Casein Kinase II substrate motif;MDC1 BRCT domain binding motif;Plk1 PBD domain binding motif	133	0.253678	P51858	S	GNAEGSSDEEGKL
-0.444847	0.0123546	-0.0878867	0.153935	-0.161347	-0.651748	C	TRUE	14-3-3 domain binding motif;Calmodulin-dependent protein kinase II substrate motif;Casein Kinase I substrate motif;ERK1,2 Kinase substrate motif;G protein-coupled receptor kinase 1 substrate motif;GSK3 kinase substrate motif;GSK-3, ERK1, ERK2, CDK5 substrate motif;MAPKAPK2 kinase substrate motif;PKA kinase substrate motif;PKC kinase substrate motif;WW domain binding motif	367	0.299461	Q16204	S	SSSRPISPGLSYA
0.328607	0.408604	0.10675	0.348346	0.32262	-0.105611	C	TRUE	BARD1 BRCT domain binding motif;Casein Kinase I substrate motif;Casein kinase II substrate motif;Casein Kinase II substrate motif;G protein-coupled receptor kinase 1 substrate motif	229	0.195903	Q5STZ8	S	KKAEQGSEEEGEG
-0.420779	0.316841	0.250719	0.0017302	-0.179743	0.393745	C	TRUE	b-Adrenergic Receptor kinase substrate motif;Casein Kinase I substrate motif;Casein kinase II substrate motif;Casein Kinase II substrate motif;G protein-coupled receptor kinase 1 substrate motif;PKA kinase substrate motif	872	0.31804	Q8IYB3-2	S	PKKETESEAEDNL
0.532965	-0.331682	-0.175925	-0.282228	-0.553363	0.323774	C	TRUE	b-Adrenergic Receptor kinase substrate motif;Casein Kinase I substrate motif;PKA kinase substrate motif;PKC kinase substrate motif	196	0.418633	Q04726	S	DHRERESSANNSV
0.532965	-0.331682	-0.175925	-0.282228	-0.553363	0.323774	C	TRUE	Casein Kinase II substrate motif;DNA dependent Protein kinase substrate motif;G protein-coupled receptor kinase 1 substrate motif;MAPKAPK2 kinase substrate motif	205	0.418633	Q04726	S	NNSVSPSESLRAS
0.532965	-0.331682	-0.175925	-0.282228	-0.553363	0.323774	C	TRUE	b-Adrenergic Receptor kinase substrate motif;G protein-coupled receptor kinase 1 substrate motif;GSK3 kinase substrate motif;MAPKAPK2 kinase substrate motif;PKA kinase substrate motif;PKC kinase substrate motif	207	0.418633	Q04726	S	SVSPSESLRASEK
-0.252343	0.357496	0.143916	0.189034	0.0179219	-0.635494	C	TRUE	Casein Kinase I substrate motif;PKA kinase substrate motif;PKC kinase substrate motif	63	0.359648	Q00577	S	ETQELASKRVDIQ
0.0846091	-0.0174659	0.283211	-0.0298531	-0.0622338	0.698574	C	FALSE	b-Adrenergic Receptor kinase substrate motif;Casein Kinase I substrate motif;Casein kinase II substrate motif;Casein Kinase II substrate motif;G protein-coupled receptor kinase 1 substrate motif	79	0.292524	Q96GN5	S	FIEDTDSETEDFA
-0.149819	-0.0608498	-0.0878407	-0.051773	-0.367546	-0.611512	C	TRUE	Casein Kinase II substrate motif;GSK-3, ERK1, ERK2, CDK5 substrate motif;RAF1 kinase substrate motif;WW domain binding motif	22	0.224079	Q9BRT9	T	SEEVVLTPAELIE
-0.0690009	-0.171809	-0.172213	0.107822	-0.289686	-0.645748	C	TRUE	14-3-3 domain binding motif;Calmodulin-dependent protein kinase II substrate motif;ERK1,2 Kinase substrate motif;G protein-coupled receptor kinase 1 substrate motif;Growth associated histone HI kinase substrate motif;GSK-3, ERK1, ERK2, CDK5 substrate motif;PKA kinase substrate motif;PKC kinase substrate motif;WW domain binding motif;ZIP kinase substrate motif	194	0.252959	Q9BUJ2	S	EDRRGRSPQPPAE
-0.0690009	-0.171809	-0.172213	0.107822	-0.289686	-0.645748	C	TRUE	b-Adrenergic Receptor kinase substrate motif	209	0.252959	Q9BUJ2	T	EDDFDDTLVAIDT
1.06743	0.38637	-0.586536	-0.0954966	-0.365481	0.411752	C	TRUE	14-3-3 domain binding motif;Calmodulin-dependent protein kinase II substrate motif;Casein Kinase II substrate motif;G protein-coupled receptor kinase 1 substrate motif;GSK3 kinase substrate motif;MAPKAPK2 kinase substrate motif;MDC1 BRCT domain binding motif;PKA kinase substrate motif;PKC kinase substrate motif;Plk1 PBD domain binding motif	35	0.605544	P05787	S	PGSRISSSSFSRV
0.75249	0.213502	-0.318452	0.209266	-0.207928	-0.0113382	C	TRUE	Casein Kinase I substrate motif;Casein Kinase II substrate motif;G protein-coupled receptor kinase 1 substrate motif	339	0.382792	Q13501	T	GGDDDWTHLSSKE
0.200629	-0.15387	0.363227	0.264476	0.00230647	0.51793	C	TRUE	Casein Kinase I substrate motif;PKA kinase substrate motif;PKC kinase substrate motif	76	0.243386	Q9NWB6	S	RDRERASSPPDRI
0.18053	0.642009	-0.0161764	0.216486	-0.349732	-0.171232	C	TRUE	Casein Kinase I substrate motif;Casein Kinase II substrate motif	759	0.346856	P50570	S	DDTWLQSASSHSP
0.18053	0.642009	-0.0161764	0.216486	-0.349732	-0.171232	C	TRUE	Casein Kinase I substrate motif;Casein Kinase II substrate motif;G protein-coupled receptor kinase 1 substrate motif	761	0.346856	P50570	S	TWLQSASSHSPTP
0.18053	0.642009	-0.0161764	0.216486	-0.349732	-0.171232	C	TRUE	Casein Kinase II substrate motif;G protein-coupled receptor kinase 1 substrate motif;MDC1 BRCT domain binding motif;Plk1 PBD domain binding motif	762	0.346856	P50570	S	WLQSASSHSPTPQ
0.18053	0.642009	-0.0161764	0.216486	-0.349732	-0.171232	C	TRUE	Casein Kinase II substrate motif;ERK1,2 Kinase substrate motif;GSK-3, ERK1, ERK2, CDK5 substrate motif;WW domain binding motif	764	0.346856	P50570	S	QSASSHSPTPQRR
0.18053	0.642009	-0.0161764	0.216486	-0.349732	-0.171232	C	TRUE	b-Adrenergic Receptor kinase substrate motif;G protein-coupled receptor kinase 1 substrate motif	755	0.346856	P50570	T	PPPVDDTWLQSAS
0.18053	0.642009	-0.0161764	0.216486	-0.349732	-0.171232	C	TRUE	Cdc2 kinase substrate motif;CDK1,2,4,6 kinase substrate motif;DNA dependent Protein kinase substrate motif;GSK-3, ERK1, ERK2, CDK5 substrate motif;MAPKAPK2 kinase substrate motif;WW domain binding motif	766	0.346856	P50570	T	ASSHSPTPQRRPV
0.346191	-0.0921398	-0.400663	-0.174003	-0.393918	0.909274	C	TRUE	ERK1,2 Kinase substrate motif;GSK-3, ERK1, ERK2, CDK5 substrate motif;WW domain binding motif	603	0.508876	Q71RC2-4	S	SRASTASPCNNNI
0.346191	-0.0921398	-0.400663	-0.174003	-0.393918	0.909274	C	TRUE	Calmodulin-dependent protein kinase II substrate motif;MAPKAPK2 kinase substrate motif;MDC1 BRCT domain binding motif;PKC kinase substrate motif;Plk1 PBD domain binding motif	601	0.508876	Q71RC2-4	T	KPSRASTASPCNN
0.346191	-0.0921398	-0.400663	-0.174003	-0.393918	0.909274	C	TRUE		613	0.508876	Q71RC2-4	T	NNINAATAVALQE
1.25175	0.5814	-0.378063	-0.365704	-0.696354	0.477884	C	FALSE	PKA kinase substrate motif;PKC kinase substrate motif	57	0.744102	P13639	T	AGETRFTDTRKDE
0.0247455	0.333309	0.249021	0.145612	0.229957	-0.669789	C	TRUE	14-3-3 domain binding motif;Calmodulin-dependent protein kinase II substrate motif;Calmodulin-dependent protein kinase IV substrate motif;Chk1 kinase substrate motif;DNA dependent Protein kinase substrate motif;ERK1,2 Kinase substrate motif;G protein-coupled receptor kinase 1 substrate motif;GSK-3, ERK1, ERK2, CDK5 substrate motif;PKA kinase substrate motif;PKC kinase substrate motif;WW domain bi…	37	0.36881	Q86U90	S	RLFRPPSPAPAAP
-0.290271	-0.0848807	0.0127832	0.196481	0.495183	-0.917485	C	TRUE	b-Adrenergic Receptor kinase substrate motif;Casein Kinase I substrate motif;Casein kinase II substrate motif;Casein Kinase II substrate motif;MAPKAPK2 kinase substrate motif	300	0.481571	Q8WVC0	S	SDSEADSDTEVPK
-0.65406	-0.0175656	0.383055	0.293253	0.129085	-0.907168	C	FALSE	PKA kinase substrate motif;PKC kinase substrate motif	106	0.529293	P06748-2	S	LRLKCGSGPVHIS
-0.65406	-0.0175656	0.383055	0.293253	0.129085	-0.907168	E	FALSE		112	0.529293	P06748-2	S	SGPVHISGQHLVA
-0.0352438	-0.230707	-0.245711	-0.0232991	-0.197104	-0.662187	C	TRUE	Casein Kinase II substrate motif;ERK1,2 Kinase substrate motif;GSK-3, ERK1, ERK2, CDK5 substrate motif;PKA kinase substrate motif;PKC kinase substrate motif;WW domain binding motif	211	0.231835	Q13242	S	PYQSRGSPHYFSP
0.119025	0.47954	0.200881	0.297485	-0.0167893	0.496922	C	TRUE	Casein Kinase I substrate motif;Casein Kinase II substrate motif;G protein-coupled receptor kinase 1 substrate motif;MAPKAPK2 kinase substrate motif;MDC1 BRCT domain binding motif;Plk1 PBD domain binding motif	342	0.202814	Q6WKZ4	S	KDSSPSSSPSPKG
0.119025	0.47954	0.200881	0.297485	-0.0167893	0.496922	C	TRUE	DNA dependent Protein kinase substrate motif;ERK1,2 Kinase substrate motif;Growth associated histone HI kinase substrate motif;GSK-3, ERK1, ERK2, CDK5 substrate motif;MAPKAPK2 kinase substrate motif;PKA kinase substrate motif;PKC kinase substrate motif;WW domain binding motif	345	0.202814	Q6WKZ4	S	SPSSSPSPKGFRK
0.389788	-0.11426	0.427928	-0.266611	-0.0468465	0.449113	C	TRUE	Casein Kinase I substrate motif;ERK1,2 kinase substrate motif;ERK1,2 Kinase substrate motif;G protein-coupled receptor kinase 1 substrate motif;GSK3 kinase substrate motif;GSK-3, ERK1, ERK2, CDK5 substrate motif;WW domain binding motif	301	0.318038	P25440	S	APGSPASPPGSLE
0.302641	0.228356	-0.307626	0.0100637	0.350837	-0.448172	C	FALSE	14-3-3 domain binding motif;Akt kinase substrate motif;Calmodulin-dependent protein kinase II substrate motif;Casein Kinase II substrate motif;MAPKAPK1 kinase substrate motif;PKA kinase substrate motif;PKC kinase substrate motif	47	0.334464	Q99543-2	S	RRNRNASASFQEL
0.0702514	0.235482	0.444773	0.182184	0.231924	0.467593	C	TRUE	ERK1,2 Kinase substrate motif;G protein-coupled receptor kinase 1 substrate motif;GSK-3, ERK1, ERK2, CDK5 substrate motif;WW domain binding motif	578	0.154801	Q8N3F8	S	EQMPQASPGLAPR
0.322736	-0.129494	-0.463092	-0.138712	0.0990932	0.735956	H	FALSE		64	0.418511	P30043	T	AADVDKTVAGQDA
0.402613	-0.0473848	-0.0120098	0.418244	-0.188496	-0.45833	C	TRUE	Casein Kinase II substrate motif;PKA kinase substrate motif	101	0.341415	Q9GZT3	T	RPKLPQTSDDEKK
0.131985	-0.382114	-0.48835	0.240864	0.264597	-0.303868	C	TRUE	Casein Kinase I substrate motif;DNA dependent Protein kinase substrate motif;G protein-coupled receptor kinase 1 substrate motif;PKA kinase substrate motif;PKC kinase substrate motif	165	0.338892	Q92733	T	SEEDEPTKKKTIL
0.438825	-0.520789	-0.0537632	0.343806	0.0107798	-0.200831	C	FALSE	BARD1 BRCT domain binding motif;Casein kinase II substrate motif;Casein Kinase II substrate motif	187	0.353632	P13798	S	ALDVSASDDEIAR
-0.0247594	0.517327	0.156785	0.111165	0.52647	-0.13981	C	TRUE	Cdc2 kinase substrate motif;CDK kinase substrate motif;CDK1,2,4,6 kinase substrate motif;ERK1,2 Kinase substrate motif;Growth associated histone HI kinase substrate motif;GSK-3, ERK1, ERK2, CDK5 substrate motif;PKA kinase substrate motif;PKC kinase substrate motif;WW domain binding motif	153	0.276608	Q9H501	S	KIDSNISPKKDSK
0.153806	-0.31414	-0.145063	-0.247594	-0.366336	0.722729	C	TRUE	Cdc2 kinase substrate motif;CDK kinase substrate motif;CDK1,2,4,6 kinase substrate motif;DNA dependent Protein kinase substrate motif;ERK1,2 Kinase substrate motif;GSK-3, ERK1, ERK2, CDK5 substrate motif;WW domain binding motif	1004	0.413469	Q9UKV3	S	RTAQVPSPPRGKI
0.756853	0.557091	-0.359509	-0.33428	0.0625362	0.881194	C	TRUE	14-3-3 domain binding motif;b-Adrenergic Receptor kinase substrate motif;Calmodulin-dependent protein kinase II substrate motif;Casein kinase II substrate motif;Casein Kinase II substrate motif;ERK1,2 Kinase substrate motif;GSK-3, ERK1, ERK2, CDK5 substrate motif;PKA kinase substrate motif;PKC kinase substrate motif;WW domain binding motif	306	0.547167	Q7Z5K2-3	S	FGKRPESPSEISP
0.229218	0.912651	-0.259185	-0.156466	0.10044	0.165559	C	TRUE	BARD1 BRCT domain binding motif;Casein Kinase I substrate motif;Casein kinase II substrate motif;Casein Kinase II substrate motif;G protein-coupled receptor kinase 1 substrate motif;MDC1 BRCT domain binding motif;Plk1 PBD domain binding motif	85	0.412443	O15541	S	AYGDLSSEEEEEN
-0.287992	-0.396324	-0.122428	-0.283896	-0.146388	-0.542882	C	TRUE	AMP-activated protein kinase substrate motif;b-Adrenergic Receptor kinase substrate motif;Casein kinase II substrate motif;Casein Kinase II substrate motif;MAPKAPK2 kinase substrate motif;Pyruvate dehydrogenase kinase substrate motif	365	0.157312	Q76FK4	S	RVSCHDSDDDIMR
0.394843	-0.413497	-0.452728	0.130272	-0.295093	0.239277	C	TRUE	ERK1,2 Kinase substrate motif;GSK-3, ERK1, ERK2, CDK5 substrate motif;MDC1 BRCT domain binding motif;Plk1 PBD domain binding motif;WW domain binding motif	1552	0.365209	Q9UK61	S	QIELQSSPDVQNS
0.259302	0.360533	0.0810669	0.357045	0.53037	0.0159255	C	TRUE	Casein Kinase II substrate motif	151	0.191775	Q96S55	S	AAAAAGSASPRSW
0.144438	0.0349198	-0.280825	0.0254541	0.566669	-0.494375	C	TRUE	Casein Kinase I substrate motif;Casein kinase II substrate motif;Casein Kinase II substrate motif	672	0.36527	Q9Y3T9	S	DLFDLNSSEEDDT
0.144438	0.0349198	-0.280825	0.0254541	0.566669	-0.494375	C	TRUE	Casein kinase II substrate motif;Casein Kinase II substrate motif;G protein-coupled receptor kinase 1 substrate motif;MDC1 BRCT domain binding motif;Plk1 PBD domain binding motif;Pyruvate dehydrogenase kinase substrate motif	673	0.36527	Q9Y3T9	S	LFDLNSSEEDDTE
0.656999	0.176833	0.276437	0.067914	-0.154827	-0.264044	C	TRUE	b-Adrenergic Receptor kinase substrate motif;BARD1 BRCT domain binding motif;Casein kinase II substrate motif;Casein Kinase II substrate motif	804	0.329104	Q7L014	S	ALGLQDSDDEDAA
0.855672	0.309293	-0.256528	-0.264842	0.133169	0.686791	C	TRUE	Casein Kinase II substrate motif;ERK1,2 Kinase substrate motif;G protein-coupled receptor kinase 1 substrate motif;GSK-3, ERK1, ERK2, CDK5 substrate motif;WW domain binding motif	14	0.468231	Q96EB6	S	ALQPGGSPSAAGA
0.8579	-0.0428824	0.0844725	-0.354354	-0.360472	0.0828387	C	TRUE		1403	0.446186	Q9UQ35	S	SSNQSISSPVLDA
-0.119741	0.162081	0.153416	0.0116388	0.357946	-0.849022	C	TRUE		690	0.424224	Q13427	S	RDQSPFSKIKQSS
0.524263	0.11836	-0.286709	-0.0961442	-0.846791	0.89103	C	TRUE	Casein Kinase II substrate motif;DNA dependent Protein kinase substrate motif;G protein-coupled receptor kinase 1 substrate motif;GSK3 kinase substrate motif;PKA kinase substrate motif;PKC kinase substrate motif	148	0.612518	P84103	S	ERNHKPSRSFSRS
0.275842	-0.339696	-0.370639	-0.388393	-0.732548	0.404794	H	FALSE	G protein-coupled receptor kinase 1 substrate motif	16	0.43807	Q5T3N1	S	__MAMVSEFLKQA
0.229218	0.877431	0.0576929	-0.156466	0.107956	0.165559	C	TRUE	Casein kinase II substrate motif;Casein Kinase II substrate motif	84	0.350896	O15541	S	AAYGDLSSEEEEE
-0.362812	0.131985	0.127897	-0.281877	-0.391626	0.606063	C	TRUE	Casein Kinase II substrate motif;G protein-coupled receptor kinase 1 substrate motif;GSK3 kinase substrate motif;PKA kinase substrate motif;PKC kinase substrate motif	250	0.390054	Q8IXT5	S	GDVLRRSEEHSPP
-0.362812	0.131985	0.127897	-0.281877	-0.391626	0.606063	C	TRUE	Casein Kinase I substrate motif;Cdc2 kinase substrate motif;CDK kinase substrate motif;CDK1,2,4,6 kinase substrate motif;ERK1,2 Kinase substrate motif;GSK-3, ERK1, ERK2, CDK5 substrate motif;MAPKAPK2 kinase substrate motif;WW domain binding motif	254	0.390054	Q8IXT5	S	RRSEEHSPPRGIN
-0.120617	0.432532	0.253021	0.464459	0.53963	0.00374577	C	TRUE	14-3-3 domain binding motif;Calmodulin-dependent protein kinase II substrate motif;Calmodulin-dependent protein kinase IV substrate motif;Chk1 kinase substrate motif;ERK1,2 Kinase substrate motif;GSK-3, ERK1, ERK2, CDK5 substrate motif;MAPKAPK2 kinase substrate motif;PKA kinase substrate motif;PKC epsilon kinase substrate motif;PKC kinase substrate motif;WW domain binding motif	423	0.268448	A4D1Z4	S	CLSREGSPIPHDP
0.756682	0.557091	-0.115863	-0.352437	0.205893	0.0469807	C	TRUE	Casein Kinase I substrate motif;Casein Kinase II substrate motif;DNA dependent Protein kinase substrate motif;G protein-coupled receptor kinase 1 substrate motif	308	0.415714	Q7Z5K2-3	S	KRPESPSEISPIK
0.65471	-0.204329	0.0961269	0.193835	-0.163332	0.419754	C	TRUE	Casein Kinase II substrate motif;Cdc2 kinase substrate motif;CDK kinase substrate motif;CDK1,2,4,6 kinase substrate motif;ERK1,2 Kinase substrate motif;GSK-3, ERK1, ERK2, CDK5 substrate motif;WW domain binding motif	289	0.333013	Q9NWH9	S	QDAIAQSPEKESK
-0.430296	-0.525347	-0.114816	-0.277552	-0.0608637	-0.487476	C	TRUE	Casein Kinase II substrate motif;MAPKAPK2 kinase substrate motif	992	0.196643	Q9UQ35	S	RQSHSGSISPYPK
-0.430296	-0.00987743	0.0720372	-0.296155	-0.17236	0.615793	C	TRUE	ERK1,2 Kinase substrate motif;GSK-3, ERK1, ERK2, CDK5 substrate motif;MAPKAPK2 kinase substrate motif;WW domain binding motif	994	0.368491	Q9UQ35	S	SHSGSISPYPKVK
0.0816122	0.199625	0.0464212	0.555424	0.384603	0.382944	C	TRUE	b-Adrenergic Receptor kinase substrate motif;Casein Kinase I substrate motif;Casein kinase II substrate motif;Casein Kinase II substrate motif;G protein-coupled receptor kinase 1 substrate motif	412	0.198812	Q9Y6E2	S	QNAEEESESEGEE
0.337882	0.182311	0.339137	0.352307	0.268554	0.420509	C	TRUE	Casein Kinase II substrate motif;Plk1 kinase substrate motif	11	0.0817001	Q9UQ80	T	DEQQEQTIAEDLV
-0.362846	-0.320669	-0.408129	-0.360472	-0.218984	0.36502	H	FALSE	ALK kinase substrate motif;Fes SH2 domain binding motif;JAK2 kinase substrate motif;SHC SH2 domain binding motif;Src kinase substrate motif	44	0.292534	P06733	Y	GASTGIYEALELR
-0.471666	-0.330088	-0.0722856	0.265917	0.847356	-0.851311	C	TRUE	Casein Kinase II substrate motif;Cdc2 kinase substrate motif;CDK kinase substrate motif;CDK1,2,4,6 kinase substrate motif;ERK1,2 Kinase substrate motif;Growth associated histone HI kinase substrate motif;GSK-3, ERK1, ERK2, CDK5 substrate motif;WW domain binding motif	152	0.597941	Q6NZ67	S	GGGPGKSPTRGST
-0.0987564	-0.0925457	-0.779868	0.0996318	-0.119996	0.402613	C	TRUE	MDC1 BRCT domain binding motif;Plk1 PBD domain binding motif	656	0.388621	Q8IYB3-2	S	RSPSLSSKHRKGS
-0.186526	0.137897	-0.0293672	0.24659	0.651775	0.386591	C	TRUE	14-3-3 domain binding motif;Calmodulin-dependent protein kinase II substrate motif;Calmodulin-dependent protein kinase IV substrate motif;Cdc2 kinase substrate motif;CDK kinase substrate motif;CDK1,2,4,6 kinase substrate motif;CLK1 kinase substrate motif;ERK1,2 Kinase substrate motif;Growth associated histone HI kinase substrate motif;GSK-3, ERK1, ERK2, CDK5 substrate motif;PKA kinase substrate m…	309	0.298981	Q9BWF3	S	YYGRDRSPLRRAT
0.100035	-0.3606	-0.637334	-0.541618	-0.319028	0.357496	C	FALSE	G protein-coupled receptor kinase 1 substrate motif	399	0.38523	P13639	S	PLMMYISKMVPTS
0.10286	-0.189451	-0.559367	-0.142592	0.0243197	-0.515975	C	TRUE	PKA kinase substrate motif;PKC kinase substrate motif	553	0.273263	Q6PJT7	S	VNQTAASNKGLRG
0.10286	-0.189451	-0.559367	-0.142592	0.0243197	-0.515975	C	TRUE	Casein Kinase I substrate motif;Casein Kinase II substrate motif	550	0.273263	Q6PJT7	T	MKPVNQTAASNKG
0.675093	0.568811	-0.0347957	0.185232	-0.265761	-0.123931	C	TRUE	14-3-3 domain binding motif;Calmodulin-dependent protein kinase II substrate motif;Calmodulin-dependent protein kinase IV substrate motif;Casein Kinase II substrate motif;Chk1 kinase substrate motif;PKA kinase substrate motif;PKC kinase substrate motif;ZIP kinase substrate motif	703	0.382776	Q8IYB3-2	S	PVRRGASSSPQRR
0.675093	0.568811	-0.0347957	0.185232	-0.265761	-0.123931	C	TRUE	MDC1 BRCT domain binding motif;Plk1 PBD domain binding motif	704	0.382776	Q8IYB3-2	S	VRRGASSSPQRRQ
-0.204566	-0.0787874	-0.0863083	-0.25147	-0.717738	-0.245897	C	TRUE	G protein-coupled receptor kinase 1 substrate motif;PAK2 kinase substrate motif;PKA kinase substrate motif;PKC kinase substrate motif	612	0.23485	Q8IYB3-2	T	PPPKRRTASPPPP
-0.204566	-0.0787874	-0.0465485	-0.25147	-0.717738	-0.246359	C	TRUE	14-3-3 domain binding motif;Akt kinase substrate motif;Calmodulin-dependent protein kinase II substrate motif;ERK1,2 Kinase substrate motif;G protein-coupled receptor kinase 1 substrate motif;GSK-3, ERK1, ERK2, CDK5 substrate motif;MAPKAPK1 kinase substrate motif;PKA kinase substrate motif;PKC kinase substrate motif;WW domain binding motif;ZIP kinase substrate motif	614	0.241338	Q8IYB3-2	S	PKRRTASPPPPPK
0.381947	-0.121904	-0.351792	-0.244514	0.0306892	0.900414	C	TRUE	Casein kinase II substrate motif;Casein Kinase II substrate motif;ERK1,2 Kinase substrate motif;Growth associated histone HI kinase substrate motif;GSK-3, ERK1, ERK2, CDK5 substrate motif;PKA kinase substrate motif;PKC kinase substrate motif;WW domain binding motif	340	0.468402	O75909-1	S	KRAVVVSPKEENK
0.258458	0.731271	0.232292	0.186247	0.0596322	0.250598	C	TRUE	Casein Kinase II substrate motif;G protein-coupled receptor kinase 1 substrate motif;PKA kinase substrate motif;PKC kinase substrate motif	143	0.229937	P54578	S	AGALRASGEMASA
0.315334	0.404685	0.0810669	0.306379	0.554049	0.0159255	C	TRUE	Casein Kinase I substrate motif;Casein Kinase II substrate motif;ERK1,2 Kinase substrate motif;Growth associated histone HI kinase substrate motif;GSK-3, ERK1, ERK2, CDK5 substrate motif;PKA kinase substrate motif;PKC kinase substrate motif;WW domain binding motif	153	0.200949	Q96S55	S	AAAGSASPRSWDE
0.527271	-0.339149	-0.227641	-0.481928	-0.466556	0.68733	E	FALSE	14-3-3 domain binding motif;Calmodulin-dependent protein kinase II substrate motif;Phosphorylase kinase substrate motif;PKA kinase substrate motif;PKC kinase substrate motif	48	0.520027	P06748-2	S	LSLRTVSLGAGAK
0.232169	0.52115	-0.0747905	0.0856966	0.0441843	0.857106	C	TRUE	b-Adrenergic Receptor kinase substrate motif;Casein kinase II substrate motif;Casein Kinase II substrate motif;PKA kinase substrate motif;PKC kinase substrate motif;Pyruvate dehydrogenase kinase substrate motif	377	0.350056	Q96ST2	S	KKQKMDSDEDEKE
-0.150703	-0.255344	-0.122083	0.406537	0.438612	-0.97821	C	TRUE	b-Adrenergic Receptor kinase substrate motif;Casein Kinase I substrate motif;G protein-coupled receptor kinase 1 substrate motif;GSK3 kinase substrate motif	144	0.518556	Q9H1E3	S	MEDDDDSDYGSSK
-0.16413	0.459641	0.0708015	0.306146	-0.337539	-0.487641	C	TRUE	EGFR kinase substrate motif;Src kinase substrate motif;TC-PTP phosphatase substrate motif	210	0.370077	O15173	Y	GEEPSEYTDEEDT
0.158724	-0.204316	0.0508847	0.49334	0.767061	-0.695067	C	FALSE		350	0.51578	O75717	S	VEIPSFSKGIIND
-0.255235	-0.161978	-0.065174	0.15043	-0.230567	-0.855248	C	TRUE	b-Adrenergic Receptor kinase substrate motif;Casein kinase II substrate motif;Casein Kinase II substrate motif;Pyruvate dehydrogenase kinase substrate motif	104	0.337003	P05386	S	KEESEESDDDMGF
-0.587336	-0.516782	-0.255891	0.0813396	0.232415	-0.756451	H	FALSE	AMP-activated protein kinase substrate motif;HMGCoA Reductase kinase substrate motif;PAK2 kinase substrate motif;PKA kinase substrate motif;PKC kinase substrate motif	599	0.392106	Q07866-4	S	PGMKRASSLNVLN
1.06743	0.38637	-0.00184783	-0.0954966	-0.365481	0.359746	C	TRUE	Casein Kinase I substrate motif;Casein Kinase II substrate motif;MDC1 BRCT domain binding motif;Plk1 PBD domain binding motif	36	0.501345	P05787	S	GSRISSSSFSRVG
1.06743	0.38637	-0.00184783	-0.0954966	-0.365481	0.359746	C	TRUE	G protein-coupled receptor kinase 1 substrate motif;GSK3 kinase substrate motif;MAPKAPK2 kinase substrate motif	39	0.501345	P05787	S	ISSSSFSRVGSSN
-0.0987564	-0.107875	-0.779868	0.0713508	-0.459913	0.402613	C	TRUE	MAPKAPK2 kinase substrate motif;PKA kinase substrate motif;PKC kinase substrate motif	655	0.412476	Q8IYB3-2	S	RRSPSLSSKHRKG
-0.0416075	-0.446447	0.0216219	-0.529968	-0.474312	-0.119356	C	TRUE	Casein Kinase I substrate motif;Casein Kinase II substrate motif	28	0.245035	Q16637	S	RRGTGQSDDSDIW
-0.271987	-0.501057	-0.409221	0.0545012	-0.328526	-0.361218	C	TRUE	14-3-3 domain binding motif;Calmodulin-dependent protein kinase II substrate motif;DNA dependent Protein kinase substrate motif;ERK1,2 Kinase substrate motif;G protein-coupled receptor kinase 1 substrate motif;GSK-3, ERK1, ERK2, CDK5 substrate motif;PKA kinase substrate motif;PKC kinase substrate motif;WW domain binding motif	719	0.191478	Q9H7N4	S	SDPRGPSPAPASS
-0.271987	-0.501057	-0.409221	0.0545012	-0.328526	-0.361218	C	TRUE	Cdc2 kinase substrate motif;CDK kinase substrate motif;CDK1,2,4,6 kinase substrate motif;ERK1,2 Kinase substrate motif;Growth associated histone HI kinase substrate motif;GSK-3, ERK1, ERK2, CDK5 substrate motif;MDC1 BRCT domain binding motif;PKA kinase substrate motif;PKC kinase substrate motif;Plk1 PBD domain binding motif;WW domain binding motif	725	0.191478	Q9H7N4	S	SPAPASSPKREVL
-0.1184	-0.19965	0.263996	0.160662	-0.596885	-0.518001	C	TRUE	Casein Kinase II substrate motif;PKA kinase substrate motif;PKC kinase substrate motif	15	0.34772	O00193	S	PHGVKRSASPDDD
-0.0912598	0.0380152	0.201258	-0.622288	0.0812033	-0.518888	C	TRUE	b-Adrenergic Receptor kinase substrate motif;Casein Kinase II substrate motif	888	0.339042	Q76FK4	T	DSRFLETDSEEEQ
-0.458382	0.0932895	0.125651	0.8431	0.379177	-0.839105	C	TRUE	Casein Kinase II substrate motif;ERK1,2 Kinase substrate motif;G protein-coupled receptor kinase 1 substrate motif;GSK-3, ERK1, ERK2, CDK5 substrate motif;MAPKAPK2 kinase substrate motif;WW domain binding motif	81	0.598306	Q5T3R6	S	TSSQTQSPTPPKP
0.308244	-0.450697	-0.130586	-0.309449	-0.397372	0.673465	H	FALSE	ALK kinase substrate motif;Fes SH2 domain binding motif;JAK2 kinase substrate motif;SHC SH2 domain binding motif;Src kinase substrate motif;Src, Fyn, Lck, Fgr, Abl, Crk, Nck SH2 domain binding motif	267	0.448724	P05787	Y	AEVKAQYEDIANR
0.106885	0.0877349	-0.507808	-0.271322	-0.152789	1.06716	C	TRUE	Casein Kinase I substrate motif;Cdc2 kinase substrate motif;CDK kinase substrate motif;CDK1,2,4,6 kinase substrate motif;ERK1,2 Kinase substrate motif;G protein-coupled receptor kinase 1 substrate motif;GSK-3, ERK1, ERK2, CDK5 substrate motif;WW domain binding motif	227	0.546743	Q9NYB9	S	MAPSQQSPVRTAS
-0.901502	-0.0363275	0.0676387	0.139731	0.14965	-0.733528	C	FALSE		299	0.471311	P29803	Y	SDPGVSYRTREEI
0.119025	0.47954	0.0692897	0.297485	-0.0167893	0.732747	C	TRUE	Casein Kinase II substrate motif;DNA dependent Protein kinase substrate motif;G protein-coupled receptor kinase 1 substrate motif;GSK3 kinase substrate motif	341	0.284077	Q6WKZ4	S	IKDSSPSSSPSPK
1.017	0.160403	-0.235246	-0.216652	0.0551957	0.0837924	C	FALSE	Casein Kinase II substrate motif;ERK1,2 Kinase substrate motif;GSK-3, ERK1, ERK2, CDK5 substrate motif;WW domain binding motif	42	0.457778	O75821	S	LATGDTSPEPELL
-0.0675286	0.432745	0.0886844	0.53963	0.506196	0.17862	C	TRUE	Casein Kinase I substrate motif;Cdc2 kinase substrate motif;CDK kinase substrate motif;CDK1,2,4,6 kinase substrate motif;ERK1,2 Kinase substrate motif;G protein-coupled receptor kinase 1 substrate motif;Growth associated histone HI kinase substrate motif;GSK3 kinase substrate motif;GSK-3, ERK1, ERK2, CDK5 substrate motif;PKA kinase substrate motif;PKC kinase substrate motif;WW domain binding motif	148	0.248821	Q9BUH6	S	AEETAVSPRKSPR
-0.0987564	-0.136231	-0.779868	0.0713508	-0.468711	0.402613	C	TRUE	14-3-3 domain binding motif;Akt kinase substrate motif;AMP-activated protein kinase 2 substrate motif;Calmodulin-dependent protein kinase II substrate motif;Casein Kinase I substrate motif;Casein Kinase II substrate motif;DNA dependent Protein kinase substrate motif;MAPKAPK1 kinase substrate motif;p70 Ribosomal S6 kinase substrate motif;Phosphorylase kinase substrate motif;PKA kinase substrate mo…	653	0.413159	Q8IYB3-2	S	TKRRSPSLSSKHR
0.237687	-0.318242	-0.532366	-0.786821	-0.3655	0.0816122	C	TRUE	14-3-3 domain binding motif;AMP-activated protein kinase substrate motif;Calmodulin-dependent protein kinase II substrate motif;DNA dependent Protein kinase substrate motif;ERK1,2 Kinase substrate motif;GSK-3, ERK1, ERK2, CDK5 substrate motif;HMGCoA Reductase kinase substrate motif;PKA kinase substrate motif;PKC kinase substrate motif;WW domain binding motif	9	0.381599	Q8TDB6	S	SHLRPPSPLLVRV
1.08189	0.584481	-0.217357	-0.0845938	-0.620911	0.138029	C	TRUE	14-3-3 domain binding motif;Calmodulin-dependent protein kinase II substrate motif;ERK1,2 Kinase substrate motif;Growth associated histone HI kinase substrate motif;GSK-3, ERK1, ERK2, CDK5 substrate motif;MAPKAPK2 kinase substrate motif;PKA kinase substrate motif;PKC kinase substrate motif;WW domain binding motif	729	0.606887	Q6P2E9	S	SPSRTRSPDVISS
0.376847	0.138159	-0.0987527	0.283092	0.71721	-0.0388014	C	TRUE	b-Adrenergic Receptor kinase substrate motif;BARD1 BRCT domain binding motif;Casein kinase II substrate motif;Casein Kinase II substrate motif;G protein-coupled receptor kinase 1 substrate motif	149	0.300174	Q13283	S	TEPQEESEEEVEE
0.376068	0.141825	-0.315415	0.0284277	-0.101459	1.05033	C	TRUE	G protein-coupled receptor kinase 1 substrate motif	96	0.478192	P23193	T	KKEPAITSQNSPE
0.0366087	-0.0118105	-0.839699	-0.578715	0.0632268	0.571725	C	TRUE	Casein Kinase I substrate motif;Cdc2 kinase substrate motif;CDK kinase substrate motif;CDK1,2,4,6 kinase substrate motif;ERK1,2 Kinase substrate motif;G protein-coupled receptor kinase 1 substrate motif;Growth associated histone HI kinase substrate motif;GSK-3, ERK1, ERK2, CDK5 substrate motif;PKA kinase substrate motif;PKC kinase substrate motif;WW domain binding motif	199	0.505257	P46100-3	S	EHTSRFSPKKTSS
0.264837	-0.580435	-0.207145	-0.406866	-0.345473	0.453016	C	TRUE	DNA dependent Protein kinase substrate motif	1919	0.406801	P24928	T	SPTYSPTSPKYSP
0.561986	-0.42678	0.267716	0.0850167	0.38405	-0.444837	E	FALSE	14-3-3 domain binding motif;Calmodulin-dependent protein kinase II alpha substrate motif;Calmodulin-dependent protein kinase II substrate motif;Calmodulin-dependent protein kinase IV substrate motif;Casein Kinase II substrate motif;Chk1 kinase substrate motif;G protein-coupled receptor kinase 1 substrate motif;GSK3 kinase substrate motif;MAPKAPK2 kinase substrate motif;PAK2 kinase substrate motif…	19	0.422335	Q03393	S	QVSRRISFSASHR
-0.0219487	0.0972055	-0.368328	0.322274	0.264116	-0.742843	C	TRUE	b-Adrenergic Receptor kinase substrate motif;Casein Kinase II substrate motif;PKA kinase substrate motif;PKC kinase substrate motif	73	0.409231	Q9H1E3	S	KTKKDDSHSAEDS
0.358509	-0.0638618	0.322274	-0.400054	-0.781206	0.195725	C	TRUE	Casein Kinase II substrate motif;PKA kinase substrate motif;PKC kinase substrate motif	655	0.452207	Q9UKV3	S	SSNSRKSLSPGVS
0.358509	-0.0638618	0.322274	-0.400054	-0.781206	0.195725	C	TRUE	Casein Kinase I substrate motif;ERK1,2 Kinase substrate motif;G protein-coupled receptor kinase 1 substrate motif;GSK3 kinase substrate motif;GSK-3, ERK1, ERK2, CDK5 substrate motif;PKA kinase substrate motif;PKC kinase substrate motif;WW domain binding motif	657	0.452207	Q9UKV3	S	NSRKSLSPGVSRD
-0.0770105	0.598651	0.368824	0.286999	0.32435	-0.439517	C	TRUE	Casein Kinase I substrate motif;Casein kinase II substrate motif;Casein Kinase II substrate motif;Pyruvate dehydrogenase kinase substrate motif	557	0.372294	Q9Y5B6	S	DHLEGLSSDDEET
-0.0770105	0.598651	0.368824	0.286999	0.32435	-0.439517	C	TRUE	BARD1 BRCT domain binding motif;Casein kinase II substrate motif;Casein Kinase II substrate motif;MDC1 BRCT domain binding motif;Plk1 PBD domain binding motif	558	0.372294	Q9Y5B6	S	HLEGLSSDDEETS
0.154064	-0.167859	-0.0665935	0.202763	0.0478176	-0.926151	C	TRUE	b-Adrenergic Receptor kinase substrate motif;Casein Kinase I substrate motif;Casein kinase II substrate motif;Casein Kinase II substrate motif;Pyruvate dehydrogenase kinase substrate motif	19	0.415273	Q15029	S	IGPELDSDEDDDE
-0.402875	0.157691	-0.141526	0.231432	-0.0791275	0.722029	C	TRUE	DNA dependent Protein kinase substrate motif;G protein-coupled receptor kinase 1 substrate motif;PKA kinase substrate motif;PKC kinase substrate motif	975	0.386968	Q9H7N4	S	RAAKVPSTPPPKA
-0.402875	0.157691	-0.141526	0.231432	-0.0791275	0.722029	C	TRUE	ERK1,2 kinase substrate motif;ERK1,2 Kinase substrate motif;GSK3, Erk1, Erk2 and CDK5 kinase motif;GSK-3, ERK1, ERK2, CDK5 substrate motif;MDC1 BRCT domain binding motif;PKA kinase substrate motif;Plk1 PBD domain binding motif;WW domain binding motif	976	0.386968	Q9H7N4	T	AAKVPSTPPPKAA
-0.162094	0.196859	-0.366336	0.552574	0.489543	0.204266	C	FALSE		38	0.359573	Q9H8S9	S	AEATLGSGNLRQA
0.63515	-0.478889	0.0731347	0.15069	-0.0332595	-0.340426	C	FALSE	14-3-3 domain binding motif;Calmodulin-dependent protein kinase II substrate motif;ERK1,2 Kinase substrate motif;GSK-3, ERK1, ERK2, CDK5 substrate motif;PKA kinase substrate motif;PKC kinase substrate motif;WW domain binding motif	44	0.39441	Q8NDX6	S	NGERAGSPDVLRC
0.242207	0.509342	0.190804	0.027154	0.419755	0.543595	C	TRUE	Casein Kinase II substrate motif	236	0.202124	P61247	S	ELHGEGSSSGKAT
0.242207	0.509342	0.190804	0.027154	0.419755	0.543595	C	TRUE	G protein-coupled receptor kinase 1 substrate motif;MDC1 BRCT domain binding motif;PKA kinase substrate motif;PKC kinase substrate motif;Plk1 PBD domain binding motif	238	0.202124	P61247	S	HGEGSSSGKATGD
-0.123931	-0.635067	-0.0286459	0.0267292	-0.273308	0.513288	C	TRUE	b-Adrenergic Receptor kinase substrate motif;Casein kinase II substrate motif;Casein Kinase II substrate motif;ERK1,2 Kinase substrate motif;GSK-3, ERK1, ERK2, CDK5 substrate motif;MAPKAPK2 kinase substrate motif;WW domain binding motif	11	0.37766	P28347	S	SWSGSESPAENME
1.41527	0.525567	-0.429867	-0.595162	-0.339126	0.545474	C	TRUE	Calmodulin-dependent protein kinase II substrate motif;Casein Kinase I substrate motif;Casein Kinase II substrate motif;G protein-coupled receptor kinase 1 substrate motif;MDC1 BRCT domain binding motif;PKC kinase substrate motif;Plk1 PBD domain binding motif	931	0.77729	O15042	T	RKRRHSTSPSPSR
-0.264981	-0.546986	-0.371796	-0.34496	-0.165952	-0.351199	C	FALSE	b-Adrenergic Receptor kinase substrate motif;Casein kinase II substrate motif;Casein Kinase II substrate motif	491	0.126427	Q9BUR4	S	FPEPTESGDEGEE
-0.653399	-0.713141	0.286526	-0.0658383	-0.143213	-0.697294	C	TRUE	Akt kinase substrate motif;Calmodulin-dependent protein kinase II substrate motif;Casein Kinase II substrate motif;G protein-coupled receptor kinase 1 substrate motif;PKC kinase substrate motif	158	0.417387	Q7Z5Y0	T	ERERSRTGSESSQ
0.6107	-0.133182	-0.078518	-0.0862776	0.291957	0.671292	E	FALSE	Casein Kinase I substrate motif;PKA kinase substrate motif;PKC kinase substrate motif	459	0.365738	Q14690	T	GAVVKGTVLTIKS
-1.07585	0.0795664	0.188021	0.388686	0.520548	-0.253856	C	TRUE	Casein kinase II substrate motif;Casein Kinase II substrate motif;G protein-coupled receptor kinase 1 substrate motif;GSK3 kinase substrate motif;Pyruvate dehydrogenase kinase substrate motif	14	0.579955	Q9H814	S	MEDGQLSDSDSDM
1.41527	0.525567	-0.399236	-0.595162	-0.339126	0.571144	C	TRUE	Casein Kinase I substrate motif;Casein Kinase II substrate motif;ERK1,2 Kinase substrate motif;G protein-coupled receptor kinase 1 substrate motif;GSK3 kinase substrate motif;GSK-3, ERK1, ERK2, CDK5 substrate motif;WW domain binding motif	932	0.774929	O15042	S	KRRHSTSPSPSRS
1.41527	0.525567	-0.399236	-0.595162	-0.339126	0.571144	C	TRUE	Casein Kinase I substrate motif;Casein Kinase II substrate motif;Cdc2 kinase substrate motif;CDK kinase substrate motif;CDK1,2,4,6 kinase substrate motif;DNA dependent Protein kinase substrate motif;ERK1,2 Kinase substrate motif;G protein-coupled receptor kinase 1 substrate motif;GSK3 kinase substrate motif;GSK-3, ERK1, ERK2, CDK5 substrate motif;MAPKAPK2 kinase substrate motif;WW domain binding …	934	0.774929	O15042	S	RHSTSPSPSRSSS
0.248778	0.665393	0.00489684	0.387693	0.163499	-0.29745	C	TRUE	Casein kinase II substrate motif;Casein Kinase II substrate motif;ERK1,2 Kinase substrate motif;GSK-3, ERK1, ERK2, CDK5 substrate motif;MDC1 BRCT domain binding motif;PKA kinase substrate motif;Plk1 PBD domain binding motif;WW domain binding motif	333	0.328916	Q9UQ35	S	ATKQPSSPYEDKD
0.169925	-0.159087	-0.119291	-0.474973	-0.825082	-0.208879	C	TRUE	b-Adrenergic Receptor kinase substrate motif;Casein kinase II substrate motif;Casein Kinase II substrate motif;G protein-coupled receptor kinase 1 substrate motif;Pyruvate dehydrogenase kinase substrate motif	51	0.341296	Q99549	S	AEAFGDSEEDGED
0.0350603	-0.0200434	-0.575551	-0.0559362	-0.263438	0.979513	C	TRUE	14-3-3 domain binding motif;Akt kinase substrate motif;Calmodulin-dependent protein kinase II substrate motif;ERK1,2 Kinase substrate motif;Growth associated histone HI kinase substrate motif;GSK-3, ERK1, ERK2, CDK5 substrate motif;MAPKAPK1 kinase substrate motif;MAPKAPK2 kinase substrate motif;PKA kinase substrate motif;PKC kinase substrate motif;WW domain binding motif	191	0.522151	Q01130	S	SRSRSRSPPPVSK
0.0350603	-0.0200434	-0.575551	-0.0559362	-0.263438	0.979513	C	TRUE	14-3-3 domain binding motif;Akt kinase substrate motif;Calmodulin-dependent protein kinase II substrate motif;Casein Kinase II substrate motif;G protein-coupled receptor kinase 1 substrate motif;MAPKAPK1 kinase substrate motif;MAPKAPK2 kinase substrate motif;PKA kinase substrate motif;PKC kinase substrate motif	189	0.522151	Q01130	S	SRSRSRSRSPPPV
-0.104243	0.473839	0.53087	0.620023	0.0567222	-0.0773114	C	TRUE	Cdc2 kinase substrate motif;CDK1,2,4,6 kinase substrate motif;GSK-3, ERK1, ERK2, CDK5 substrate motif;PKA kinase substrate motif;PKC kinase substrate motif;RAF1 kinase substrate motif;WW domain binding motif	1511	0.327379	Q9UQ35	T	LNNKCLTPQRERS
-0.596687	-0.525347	-0.114816	-0.374729	-0.0608637	0.126313	C	TRUE	Casein Kinase I substrate motif;Casein Kinase II substrate motif;G protein-coupled receptor kinase 1 substrate motif;GSK3 kinase substrate motif;PKA kinase substrate motif;PKC kinase substrate motif	988	0.285261	Q9UQ35	S	ETPPRQSHSGSIS
-0.596687	-0.525347	-0.114816	-0.374729	-0.0608637	0.126313	C	TRUE	Casein Kinase II substrate motif;G protein-coupled receptor kinase 1 substrate motif;GSK3 kinase substrate motif	990	0.285261	Q9UQ35	S	PPRQSHSGSISPY
-0.379488	0.459641	0.0708015	0.306146	-0.337539	-0.487641	C	TRUE	Casein Kinase II substrate motif	211	0.395769	O15173	T	EEPSEYTDEEDTK
0.356031	0.543497	0.409364	0.119423	0.373732	0.193961	C	TRUE	14-3-3 domain binding motif;Calmodulin-dependent protein kinase II substrate motif;Casein Kinase II substrate motif;PKA kinase substrate motif;PKC kinase substrate motif	342	0.153151	Q5JSH3	S	GPQRPRSNSGREL
0.680595	0.167872	-0.458465	0.444243	0.0492125	0.0521379	C	TRUE	Casein Kinase I substrate motif;Casein Kinase II substrate motif;Cdc2 kinase substrate motif;CDK kinase substrate motif;CDK1,2,4,6 kinase substrate motif;ERK1,2 Kinase substrate motif;G protein-coupled receptor kinase 1 substrate motif;GSK3 kinase substrate motif;GSK-3, ERK1, ERK2, CDK5 substrate motif;WW domain binding motif	192	0.389405	Q16629	S	GSRYFQSPSRSRS
-0.701576	0.193204	-0.12455	0.285225	0.226632	-0.740867	C	TRUE	b-Adrenergic Receptor kinase substrate motif;G protein-coupled receptor kinase 1 substrate motif	61	0.469644	Q9H1E3	S	QEDSEDSEDKDVK
0.278223	1.14906	-0.613476	-0.755892	-0.710614	0.016353	C	TRUE	Casein Kinase I substrate motif;Casein Kinase II substrate motif;MAPKAPK2 kinase substrate motif;PKA kinase substrate motif;PKC kinase substrate motif	588	0.746087	O60841	S	KPSKEMSSDSEYD
0.278223	1.14906	-0.613476	-0.755892	-0.710614	0.016353	C	TRUE	Casein Kinase I substrate motif;Casein kinase II substrate motif;Casein Kinase II substrate motif;MDC1 BRCT domain binding motif;PKA kinase substrate motif;Plk1 PBD domain binding motif	589	0.746087	O60841	S	PSKEMSSDSEYDS
0.278223	1.14906	-0.613476	-0.755892	-0.710614	0.016353	C	TRUE	b-Adrenergic Receptor kinase substrate motif;Casein kinase II substrate motif;Casein Kinase II substrate motif;G protein-coupled receptor kinase 1 substrate motif;GSK3 kinase substrate motif;Pyruvate dehydrogenase kinase substrate motif	591	0.746087	O60841	S	KEMSSDSEYDSDD
0.278223	1.14906	-0.613476	-0.755892	-0.710614	0.016353	C	TRUE	b-Adrenergic Receptor kinase substrate motif;Casein Kinase I substrate motif;Casein kinase II substrate motif;Casein Kinase II substrate motif;MAPKAPK2 kinase substrate motif;Pyruvate dehydrogenase kinase substrate motif	595	0.746087	O60841	S	SDSEYDSDDDRTK
1.41527	0.525567	-0.368607	-0.595162	-0.339126	0.596839	C	TRUE	14-3-3 domain binding motif;Akt kinase substrate motif;Calmodulin-dependent protein kinase II substrate motif;Casein Kinase II substrate motif;G protein-coupled receptor kinase 1 substrate motif;GSK3 kinase substrate motif;MAPKAPK1 kinase substrate motif;PAK2 kinase substrate motif;Pim1 kinase substrate sequence;Pim2 kinase substrate sequence;PKA kinase substrate motif;PKC epsilon kinase substrat…	930	0.772841	O15042	S	ERKRRHSTSPSPS
-0.544327	0.0467005	0.0017302	-0.579448	-0.460568	0.136716	C	TRUE	BARD1 BRCT domain binding motif;Casein kinase II substrate motif;Casein Kinase II substrate motif;PKA kinase substrate motif;PKC kinase substrate motif	630	0.328256	Q8WVC0	S	KAKKLTSDEEGEP
0.053112	-0.231715	-0.0845632	-0.0530895	0.253989	0.841006	C	TRUE	Casein Kinase I substrate motif;Casein kinase II substrate motif;Casein Kinase II substrate motif;G protein-coupled receptor kinase 1 substrate motif;PKA kinase substrate motif;PKC kinase substrate motif	24	0.383982	Q01105-2	S	DGADETSEKEQQE
0.248778	0.665393	-0.174686	0.387693	0.163499	-0.295782	C	TRUE	Casein Kinase II substrate motif;DNA dependent Protein kinase substrate motif;PKA kinase substrate motif;PKC kinase substrate motif	332	0.356289	Q9UQ35	S	TATKQPSSPYEDK
0.39616	-0.0335675	-0.525185	-0.810612	-0.953383	1.01935	C	TRUE	G protein-coupled receptor kinase 1 substrate motif;GSK-3, ERK1, ERK2, CDK5 substrate motif;WW domain binding motif	176	0.761814	O94842	T	EDRLSTTPSPTSS
0.439357	-0.416364	-0.457494	-0.12122	-0.690661	-0.0159542	C	TRUE	14-3-3 domain binding motif;Calmodulin-dependent protein kinase II substrate motif;Calmodulin-dependent protein kinase IV substrate motif;Chk1 kinase substrate motif;CLK1 kinase substrate motif;PKA kinase substrate motif;PKC kinase substrate motif	133	0.400518	Q69YN4	S	SVDRVISHDRDSP
-0.306612	0.282974	0.597603	0.784336	-0.0687708	-0.212196	C	TRUE	Casein kinase II substrate motif;Casein Kinase II substrate motif;MDC1 BRCT domain binding motif;PKA kinase substrate motif;Plk1 PBD domain binding motif	363	0.44782	Q96ST2	S	RKKFHSSDSEEEE
0.10286	-0.439187	-0.559367	-0.142592	0.0313952	-0.515975	C	TRUE	DNA dependent Protein kinase substrate motif;ERK1,2 Kinase substrate motif;GSK-3, ERK1, ERK2, CDK5 substrate motif;WW domain binding motif	527	0.288924	Q6PJT7	S	TLDGVPSPPGYMS
0.10286	-0.439187	-0.559367	-0.142592	0.0313952	-0.515975	C	TRUE	PKA kinase substrate motif	521	0.288924	Q6PJT7	T	SPKFIVTLDGVPS
0.10286	-0.439187	-0.559367	-0.142592	0.0313952	-0.515975	C	TRUE	Src, Fyn,Csk, Nck and SHC SH2 domain binding motif	531	0.288924	Q6PJT7	Y	VPSPPGYMSDQEE
0.94673	0.371281	-0.338159	-0.402188	-0.701248	1.3421	C	TRUE	Casein Kinase I substrate motif;Casein Kinase II substrate motif;PKA kinase substrate motif;PKC kinase substrate motif	597	0.81924	Q8WWM7	S	PMGSPVSSKTESV
0.526169	-0.0540149	0.543892	0.332737	-0.32686	0.0939653	C	TRUE	14-3-3 domain binding motif;Calmodulin-dependent protein kinase II substrate motif;Casein Kinase II substrate motif;Cdc2 kinase substrate motif;CDK kinase substrate motif;CDK1,2,4,6 kinase substrate motif;ERK1,2 Kinase substrate motif;GSK-3, ERK1, ERK2, CDK5 substrate motif;MAPKAPK1 kinase substrate motif;PKA kinase substrate motif;PKC kinase substrate motif;WW domain binding motif	14	0.3448	Q9BUQ8	S	KKDRDASPSKEER
0.436908	0.800993	0.0996318	0.226385	0.1141	0.332393	H	FALSE		248	0.26212	O94888	S	WHQLDVSSFLDQV
0.436908	0.800993	0.0996318	0.226385	0.1141	0.332393	H	FALSE	Casein Kinase I substrate motif;Casein kinase II substrate motif;Casein Kinase II substrate motif;MDC1 BRCT domain binding motif;Plk1 PBD domain binding motif;Pyruvate dehydrogenase kinase substrate motif	249	0.26212	O94888	S	HQLDVSSFLDQVT
0.436908	0.800993	0.0996318	0.226385	0.1141	0.332393	H	FALSE	Casein Kinase I substrate motif	255	0.26212	O94888	T	SFLDQVTGFLGEH
0.436908	0.800993	0.0996318	0.226385	0.1141	0.332393	C	TRUE	Casein Kinase I substrate motif;Casein Kinase II substrate motif;G protein-coupled receptor kinase 1 substrate motif	268	0.26212	O94888	S	GQLDGLSSSPPKK
-0.274113	-0.159745	-0.251213	0.0878701	-0.13454	-0.889154	C	FALSE	Branched chain alpha-ketoacid dehydrogenase kinase substrate motif;Casein kinase II substrate motif;Casein Kinase II substrate motif;Pyruvate dehydrogenase kinase substrate motif	371	0.329332	Q6ZSA3	S	YRIGHHSTSDDSS
0.193834	0.510759	0.377179	0.547055	0.284159	0.113834	C	TRUE	Casein Kinase II substrate motif;PKA kinase substrate motif;PKC kinase substrate motif	271	0.172637	Q9Y383	S	SKNPKRSRSREHR
0.193834	0.510759	0.377179	0.547055	0.284159	0.113834	C	TRUE	14-3-3 domain binding motif;Calmodulin-dependent protein kinase II substrate motif;Casein Kinase II substrate motif;PKA kinase substrate motif;PKC kinase substrate motif;ZIP kinase substrate motif	273	0.172637	Q9Y383	S	NPKRSRSREHRRH
0.32987	-0.450697	-0.312778	-0.278496	-0.397372	0.793604	H	FALSE	Casein kinase II substrate motif;Casein Kinase II substrate motif;G protein-coupled receptor kinase 1 substrate motif	274	0.50168	P05787	S	EDIANRSRAEAES
0.264837	-0.580435	-0.207145	-0.542921	-0.345473	0.453016	C	TRUE	Src kinase substrate motif	1909	0.428087	P24928	Y	TPTSPKYSPTSPT
-0.237135	0.0553349	0.247442	0.309875	0.285225	-1.13949	C	TRUE	b-Adrenergic Receptor kinase substrate motif;Casein kinase II substrate motif;Casein Kinase II substrate motif;Pyruvate dehydrogenase kinase substrate motif	307	0.558235	P05388	S	KEESEESDEDMGF
-0.0752862	0.715102	0.200881	0.297485	-0.21058	0.496922	C	TRUE	Casein Kinase I substrate motif;Casein Kinase II substrate motif;ERK1,2 Kinase substrate motif;G protein-coupled receptor kinase 1 substrate motif;GSK3 kinase substrate motif;GSK-3, ERK1, ERK2, CDK5 substrate motif;MDC1 BRCT domain binding motif;PKA kinase substrate motif;PKC kinase substrate motif;Plk1 PBD domain binding motif;WW domain binding motif	339	0.346108	Q6WKZ4	S	GEIKDSSPSSSPS
-0.0877615	-0.256358	-0.15149	-0.136537	-0.513522	0.852079	C	TRUE	14-3-3 domain binding motif;Calmodulin-dependent protein kinase II substrate motif;ERK1,2 Kinase substrate motif;GSK-3, ERK1, ERK2, CDK5 substrate motif;PAK2 kinase substrate motif;PKA kinase substrate motif;PKC epsilon kinase substrate motif;PKC kinase substrate motif;WW domain binding motif	595	0.466988	Q8IYB3-2	S	PSPRRYSPPIQRR
-0.0877615	-0.256358	-0.15149	-0.136537	-0.513522	0.852079	C	TRUE	Crk SH2 domain binding motif;RasGAP C-terminal SH2 domain binding motif;Src kinase substrate motif	594	0.466988	Q8IYB3-2	Y	SPSPRRYSPPIQR
-0.37254	-0.375179	-0.120859	-0.388941	-0.24893	0.614096	C	TRUE	b-Adrenergic Receptor kinase substrate motif;G protein-coupled receptor kinase 1 substrate motif	840	0.387761	Q9UKV3	T	PAGNSDTEGGQPG
-0.555738	0.43989	-0.298123	-0.0880094	-0.416423	0.549916	C	TRUE	b-Adrenergic Receptor kinase substrate motif	118	0.458728	P25490	S	VVGGDDSDGLRAE
0.340846	0.509342	0.190804	0.0304067	0.447103	0.543595	C	TRUE	Casein Kinase I substrate motif;G protein-coupled receptor kinase 1 substrate motif;MDC1 BRCT domain binding motif;Plk1 PBD domain binding motif	237	0.199813	P61247	S	LHGEGSSSGKATG
0.850239	1.89441	-1.18308	-0.787742	-1.02201	0.961994	C	TRUE	BARD1 BRCT domain binding motif;Casein kinase II substrate motif;Casein Kinase II substrate motif;MDC1 BRCT domain binding motif;Plk1 PBD domain binding motif	531	1.28195	Q9UPN7	S	HHLHSSSDDEDDR
-0.250404	-0.663991	-0.19962	-0.338688	-0.148737	0.38637	C	TRUE	Casein Kinase I substrate motif;Cdc2 kinase substrate motif;CDK kinase substrate motif;CDK1,2,4,6 kinase substrate motif;ERK1,2 Kinase substrate motif;Growth associated histone HI kinase substrate motif;GSK-3, ERK1, ERK2, CDK5 substrate motif;PKA kinase substrate motif;PKC kinase substrate motif;WW domain binding motif	729	0.341609	Q9UKV3	S	LQPERGSPKKCEA
0.10286	-0.439187	-0.559367	-0.142592	0.210763	-0.515975	C	TRUE	Casein kinase II substrate motif;Casein Kinase II substrate motif	533	0.330608	Q6PJT7	S	SPPGYMSDQEEDM
0.0738199	-0.344022	0.222681	-0.310826	0.579566	0.484911	C	TRUE	14-3-3 domain binding motif;Calmodulin-dependent protein kinase II substrate motif;Casein Kinase II substrate motif;ERK1,2 Kinase substrate motif;G protein-coupled receptor kinase 1 substrate motif;GSK-3, ERK1, ERK2, CDK5 substrate motif;PKA kinase substrate motif;PKC kinase substrate motif;WW domain binding motif	1381	0.389341	Q9HBL0	S	AAFRQGSPTPALP
0.0738199	-0.344022	0.222681	-0.310826	0.579566	0.484911	C	TRUE	DNA dependent Protein kinase substrate motif;G protein-coupled receptor kinase 1 substrate motif;GSK-3, ERK1, ERK2, CDK5 substrate motif;WW domain binding motif	1383	0.389341	Q9HBL0	T	FRQGSPTPALPEK
0.0184922	0.0842007	0.119024	-0.0451039	-0.202522	1.01214	C	TRUE	14-3-3 domain binding motif;Akt kinase substrate motif;AMP-activated protein kinase 2 substrate motif;Calmodulin-dependent protein kinase II substrate motif;Casein kinase II substrate motif;Casein Kinase II substrate motif;ERK1,2 Kinase substrate motif;GSK-3, ERK1, ERK2, CDK5 substrate motif;MAPKAPK1 kinase substrate motif;MDC1 BRCT domain binding motif;PKA kinase substrate motif;PKC kinase subst…	77	0.430574	Q9NWB6	S	DRERASSPPDRID
0.133301	-0.722728	0.514602	-0.24893	0.157173	0.216362	C	TRUE	Casein Kinase II substrate motif;PKA kinase substrate motif	558	0.433126	Q14966	S	SPKCFRSVSPERM
0.133301	-0.722728	0.514602	-0.24893	0.157173	0.216362	C	TRUE	14-3-3 domain binding motif;AMP-activated protein kinase substrate motif;Calmodulin-dependent protein kinase II substrate motif;Casein Kinase II substrate motif;Cdc2 kinase substrate motif;CDK kinase substrate motif;CDK1,2,4,6 kinase substrate motif;CLK1 kinase substrate motif;ERK1,2 Kinase substrate motif;GSK-3, ERK1, ERK2, CDK5 substrate motif;HMGCoA Reductase kinase substrate motif;PKA kinase …	560	0.433126	Q14966	S	KCFRSVSPERMSR
-0.107661	-0.140177	-0.833953	0.213627	-0.0928324	0.431355	C	TRUE	14-3-3 domain binding motif;Calmodulin-dependent protein kinase II substrate motif;Calmodulin-dependent protein kinase IV substrate motif;Chk1 kinase substrate motif;DNA dependent Protein kinase substrate motif;ERK1,2 Kinase substrate motif;GSK-3, ERK1, ERK2, CDK5 substrate motif;PKA kinase substrate motif;PKC kinase substrate motif;WW domain binding motif	209	0.429019	Q8NAV1	S	KLERVPSPDHRRR
0.28404	-0.143145	-0.148609	0.0422241	-0.175517	1.00992	C	TRUE	14-3-3 domain binding motif;Calmodulin-dependent protein kinase II substrate motif;ERK1,2 Kinase substrate motif;G protein-coupled receptor kinase 1 substrate motif;Growth associated histone HI kinase substrate motif;GSK-3, ERK1, ERK2, CDK5 substrate motif;MAPKAPK2 kinase substrate motif;PKA kinase substrate motif;PKC kinase substrate motif;WW domain binding motif	228	0.458245	Q1KMD3	S	YHSRSKSPLPPEE
-0.674732	0.430713	-0.080515	0.0647449	0.353888	-0.504529	H	FALSE	G protein-coupled receptor kinase 1 substrate motif;PKA kinase substrate motif;PKC kinase substrate motif	186	0.44792	Q9NSE4	S	IRKKARSFAKAAI
-0.544327	0.0467005	0.0017302	-0.579448	-0.460568	0.362779	C	TRUE	Casein Kinase II substrate motif;PKA kinase substrate motif;PKC kinase substrate motif	629	0.386935	Q8WVC0	T	LKAKKLTSDEEGE
-0.414936	0.0972055	-0.417193	0.322274	0.264116	-0.756186	C	TRUE	b-Adrenergic Receptor kinase substrate motif;BARD1 BRCT domain binding motif;Casein kinase II substrate motif;Casein Kinase II substrate motif;G protein-coupled receptor kinase 1 substrate motif;MAPKAPK2 kinase substrate motif	79	0.439247	Q9H1E3	S	SHSAEDSEDEKED
0.599888	-0.0540149	0.543892	0.284988	-0.32686	0.0939653	C	TRUE	Casein kinase II substrate motif;Casein Kinase II substrate motif;DNA dependent Protein kinase substrate motif	16	0.357262	Q9BUQ8	S	DRDASPSKEERKR
0.144568	0.406646	-0.0120098	0.327457	0.701948	-0.45833	C	TRUE	BARD1 BRCT domain binding motif;Casein kinase II substrate motif;Casein Kinase II substrate motif	102	0.397738	Q9GZT3	S	PKLPQTSDDEKKD
1.16543	0.38637	0.0593553	-0.400892	-0.290745	0.699197	C	TRUE	Casein Kinase I substrate motif;Casein Kinase II substrate motif;PKA kinase substrate motif;PKC kinase substrate motif	34	0.601407	P05787	S	GPGSRISSSSFSR
0.645241	-0.594615	-0.200482	-0.235671	-0.377932	0.109829	C	TRUE	b-Adrenergic Receptor kinase substrate motif;Casein kinase II substrate motif;Casein Kinase II substrate motif	393	0.435735	Q13547	S	DAIPEESGDEDED
0.583327	-0.320577	-0.0279838	0.144699	-0.130555	-0.633878	C	FALSE	Casein Kinase II substrate motif;G protein-coupled receptor kinase 1 substrate motif;GSK3 kinase substrate motif	208	0.414465	Q96T37	S	VKISHLSGSGSGD
0.583327	-0.320577	-0.0279838	0.144699	-0.130555	-0.633878	C	FALSE	Casein kinase II substrate motif;Casein Kinase II substrate motif;MAPKAPK2 kinase substrate motif	212	0.414465	Q96T37	S	HLSGSGSGDERVA
0.583327	-0.320577	-0.0279838	0.144699	-0.130555	-0.633878	E	FALSE	Casein Kinase I substrate motif;Casein Kinase II substrate motif;MAPKAPK2 kinase substrate motif;PKA kinase substrate motif;PKC kinase substrate motif	205	0.414465	Q96T37	S	DVSVKISHLSGSG
-0.208929	-0.235788	-0.261673	-0.193404	-0.266368	0.906737	C	TRUE	Casein Kinase I substrate motif;Casein Kinase II substrate motif;ERK1,2 Kinase substrate motif;GSK-3, ERK1, ERK2, CDK5 substrate motif;WW domain binding motif	682	0.466269	Q9Y2W1	S	HRRIDISPSTFRK
0.52777	-0.323658	-0.335408	-0.377407	-0.5698	0.942909	C	TRUE	Cdc2 kinase substrate motif;CDK kinase substrate motif;CDK1,2,4,6 kinase substrate motif;ERK1,2 Kinase substrate motif;GSK-3, ERK1, ERK2, CDK5 substrate motif;WW domain binding motif	499	0.608098	B2RAR6	S	PQTQHVSPMRQVE
0.850239	1.92668	-1.18308	-0.787742	-1.02201	0.961994	C	FALSE		524	1.29092	Q9UPN7	T	MVDLVNTHHLHSS
0.850239	1.92668	-1.18308	-0.787742	-1.02201	0.961994	C	TRUE	Casein kinase II substrate motif;Casein Kinase II substrate motif;Pyruvate dehydrogenase kinase substrate motif	529	1.29092	Q9UPN7	S	NTHHLHSSSDDED
0.850239	1.92668	-1.18308	-0.787742	-1.02201	0.961994	C	TRUE	Casein kinase II substrate motif;Casein Kinase II substrate motif;MDC1 BRCT domain binding motif;Plk1 PBD domain binding motif;Pyruvate dehydrogenase kinase substrate motif	530	1.29092	Q9UPN7	S	THHLHSSSDDEDD
0.0756006	0.339024	-0.275228	-0.611601	-0.300377	1.25399	C	TRUE	Casein Kinase I substrate motif;MDC1 BRCT domain binding motif;PKA kinase substrate motif;PKC kinase substrate motif;Plk1 PBD domain binding motif	358	0.662503	Q9UQ35	S	PSPERSSTGPEPP
0.0756006	0.339024	-0.275228	-0.611601	-0.300377	1.25399	C	TRUE	14-3-3 domain binding motif;Calmodulin-dependent protein kinase II substrate motif;Casein Kinase II substrate motif;G protein-coupled receptor kinase 1 substrate motif;MDC1 BRCT domain binding motif;PKC kinase substrate motif;Plk1 PBD domain binding motif	359	0.662503	Q9UQ35	T	SPERSSTGPEPPA
0.0756006	0.339024	-0.275228	-0.611601	-0.300377	1.25399	C	TRUE	DNA dependent Protein kinase substrate motif;G protein-coupled receptor kinase 1 substrate motif;GSK-3, ERK1, ERK2, CDK5 substrate motif;WW domain binding motif	367	0.662503	Q9UQ35	T	PEPPAPTPLLAER
0.39616	-0.0471475	-0.525185	-0.810612	-1.04189	1.01935	C	TRUE	Casein Kinase I substrate motif;Casein Kinase II substrate motif;G protein-coupled receptor kinase 1 substrate motif;GSK3 kinase substrate motif;PKA kinase substrate motif;PKC kinase substrate motif	174	0.780627	O94842	S	SPEDRLSTTPSPT
0.39616	-0.0471475	-0.525185	-0.810612	-1.04189	1.01935	C	TRUE		181	0.780627	O94842	S	TTPSPTSSLHEDG
0.39616	-0.0471475	-0.525185	-0.810612	-1.04189	1.01935	C	TRUE	Calmodulin-dependent protein kinase II substrate motif;Casein Kinase I substrate motif;Casein Kinase II substrate motif;G protein-coupled receptor kinase 1 substrate motif;MDC1 BRCT domain binding motif;PKC kinase substrate motif;Plk1 PBD domain binding motif	175	0.780627	O94842	T	PEDRLSTTPSPTS
0.39616	-0.0471475	-0.525185	-0.810612	-1.04189	1.01935	C	TRUE	DNA dependent Protein kinase substrate motif	180	0.780627	O94842	T	STTPSPTSSLHED
0.296897	-0.664856	-0.112537	-0.36099	-0.360194	0.470303	C	TRUE	Casein Kinase I substrate motif;Casein Kinase II substrate motif;ERK1,2 Kinase substrate motif;G protein-coupled receptor kinase 1 substrate motif;Growth associated histone HI kinase substrate motif;GSK3 kinase substrate motif;GSK-3, ERK1, ERK2, CDK5 substrate motif;PKA kinase substrate motif;PKC kinase substrate motif;WW domain binding motif	1920	0.432419	P24928	S	PTYSPTSPKYSPT
-0.329399	0.599032	-0.52612	0.287472	0.25084	0.122871	C	TRUE	14-3-3 domain binding motif;Calmodulin-dependent protein kinase II substrate motif;Calmodulin-dependent protein kinase IV substrate motif;Casein kinase II substrate motif;Casein Kinase II substrate motif;Chk1 kinase substrate motif;G protein-coupled receptor kinase 1 substrate motif;PKA kinase substrate motif;PKC kinase substrate motif;Pyruvate dehydrogenase kinase substrate motif	648	0.418929	Q9H4G0	S	ELDRDKSDSDTEG
-0.303003	-0.244497	-0.772629	0.0690147	-0.423081	-0.024192	C	FALSE	Casein Kinase I substrate motif;MDC1 BRCT domain binding motif;Plk1 PBD domain binding motif	42	0.300712	P46108	T	LVRDSSTSPGDYV
0.899176	0.436483	-0.413922	-0.0602168	0.165944	0.849438	C	TRUE	Casein Kinase I substrate motif;Casein Kinase II substrate motif	512	0.516904	A0MZ66-3	S	SMPVLGSVSSVTK
0.899176	0.436483	-0.413922	-0.0602168	0.165944	0.849438	C	TRUE	Casein Kinase I substrate motif;Casein Kinase II substrate motif	514	0.516904	A0MZ66-3	S	PVLGSVSSVTKTA
0.899176	0.436483	-0.413922	-0.0602168	0.165944	0.849438	C	TRUE		517	0.516904	A0MZ66-3	T	GSVSSVTKTALNK
0.795103	-0.35807	-0.720327	-0.162444	-0.465162	0.291486	C	TRUE	Casein kinase II substrate motif;Casein Kinase II substrate motif;G protein-coupled receptor kinase 1 substrate motif;GSK3 kinase substrate motif;PKA kinase substrate motif	1231	0.555528	P46100-3	S	RHKLTVSDGESGE
0.362779	-0.339149	-0.227641	-0.877102	-0.466556	0.68733	E	FALSE	LKB1 Kinase substrate motif	46	0.57175	P06748-2	T	HQLSLRTVSLGAG
0.513187	-0.349931	0.214125	0.405448	-0.231888	0.50345	C	FALSE	MAPKAPK2 kinase substrate motif;PKA kinase substrate motif;PKC kinase substrate motif	340	0.378944	B1ALK7	S	SASPRMSGFIYQG
-0.412131	0.517024	-0.0607132	0.185232	0.549718	-0.583163	C	TRUE	b-Adrenergic Receptor kinase substrate motif;Casein kinase II substrate motif;Casein Kinase II substrate motif;PKA kinase substrate motif;PKC kinase substrate motif;Pyruvate dehydrogenase kinase substrate motif	659	0.471388	Q86V48	S	GREKPDSDDDLDI
-0.0663303	-0.0784322	0.228726	-0.0399332	-0.157802	-1.02679	C	TRUE	14-3-3 domain binding motif;Calmodulin-dependent protein kinase II substrate motif;Casein Kinase I substrate motif;Casein Kinase II substrate motif;ERK1,2 Kinase substrate motif;GSK-3, ERK1, ERK2, CDK5 substrate motif;PKA kinase substrate motif;PKC kinase substrate motif;WW domain binding motif	687	0.430547	Q13427	S	KADRDQSPFSKIK
-0.538916	0.404031	0.2444	-0.343751	0.588804	-0.0666748	C	TRUE	Casein Kinase I substrate motif;Casein Kinase II substrate motif;G protein-coupled receptor kinase 1 substrate motif;GSK3 kinase substrate motif;PKA kinase substrate motif;PKC kinase substrate motif	339	0.440202	P49585	S	SFRWPFSGKTSPP
-0.0702794	0.188907	-0.0837374	0.132643	0.143524	0.977171	C	TRUE	Casein Kinase II substrate motif;G protein-coupled receptor kinase 1 substrate motif	230	0.390923	Q13283	S	PEDAQKSSSPAPA
0.274887	0.46947	0.391438	0.3667	0.441059	-0.541386	C	TRUE	Casein Kinase I substrate motif;Casein Kinase II substrate motif;Cdc2 kinase substrate motif;CDK kinase substrate motif;CDK1,2,4,6 kinase substrate motif;ERK1,2 Kinase substrate motif;Growth associated histone HI kinase substrate motif;GSK-3, ERK1, ERK2, CDK5 substrate motif;WW domain binding motif	382	0.385645	Q12906	S	EDGEEKSPSKKKK
0.456595	0.255441	-0.645638	-0.146228	-0.0421002	-0.592876	C	TRUE	Casein Kinase II substrate motif;MAPKAPK2 kinase substrate motif;PKA kinase substrate motif;PKC kinase substrate motif	231	0.442736	Q16629	S	SGSPRRSASPERM
0.75249	0.213502	-0.322794	-0.0769497	0.542308	-0.0388856	C	TRUE	b-Adrenergic Receptor kinase substrate motif;G protein-coupled receptor kinase 1 substrate motif;GSK3 kinase substrate motif	328	0.406658	Q13501	S	PEEQMESDNCSGG
-0.827331	-0.589399	0.352758	0.384713	0.031254	-1.26351	C	FALSE	14-3-3 domain binding motif;Calmodulin-dependent protein kinase II substrate motif;Casein Kinase I substrate motif;Casein Kinase II substrate motif;Phosphorylase kinase substrate motif;PKA kinase substrate motif;PKC kinase substrate motif	46	0.677165	P04075	S	IAKRLQSIGTENT
0.904888	-0.1123	-0.102899	-0.137775	-0.168496	-0.378512	E	FALSE	ERK1,2 Kinase substrate motif;GSK-3, ERK1, ERK2, CDK5 substrate motif;PKA kinase substrate motif;PKC kinase substrate motif;WW domain binding motif	495	0.454458	Q9NRG9	S	AQFPRFSPVLGRA
0.513895	-0.587557	0.0655723	0.418352	0.0219061	0.371393	C	TRUE	Crk SH2 domain binding motif;RasGAP C-terminal SH2 domain binding motif;Src kinase substrate motif	221	0.404827	P46108	Y	GPEPGPYAQPSVN
-0.538916	0.441909	0.2444	-0.343751	0.563841	-0.0666748	C	TRUE	ERK1,2 Kinase substrate motif;GSK-3, ERK1, ERK2, CDK5 substrate motif;MAPKAPK2 kinase substrate motif;WW domain binding motif	347	0.440657	P49585	S	KTSPPCSPANLSR
-0.538916	0.441909	0.2444	-0.343751	0.563841	-0.0666748	C	TRUE		342	0.440657	P49585	T	WPFSGKTSPPCSP
0.230448	-0.582537	0.0282862	0.138552	-0.718949	0.0460018	H	FALSE	14-3-3 domain binding motif;Calmodulin-dependent protein kinase II alpha substrate motif;Calmodulin-dependent protein kinase II substrate motif;Calmodulin-dependent protein kinase IV substrate motif;Casein Kinase I substrate motif;Casein Kinase II substrate motif;Chk1 kinase substrate motif;Phosphorylase kinase substrate motif;PKA kinase substrate motif;PKC kinase substrate motif	100	0.40217	P05783	S	YLDRVRSLETENR
1.09788	-0.0689321	-0.143054	-0.0231965	-0.14299	0.464982	C	TRUE	b-Adrenergic Receptor kinase substrate motif;Casein kinase II substrate motif;Casein Kinase II substrate motif	126	0.496757	Q14137	S	DEYAEDSSDEEDI
1.09788	-0.0689321	-0.143054	-0.0231965	-0.14299	0.464982	C	TRUE	BARD1 BRCT domain binding motif;Casein Kinase I substrate motif;Casein kinase II substrate motif;Casein Kinase II substrate motif;MDC1 BRCT domain binding motif;Plk1 PBD domain binding motif	127	0.496757	Q14137	S	EYAEDSSDEEDIR
-1.26646	-0.0610711	0.711495	0.300182	0.660016	-0.262854	C	TRUE	Casein Kinase I substrate motif;ERK1,2 Kinase substrate motif;GSK-3, ERK1, ERK2, CDK5 substrate motif;WW domain binding motif	348	0.735879	O60504	S	KMADGGSPFLGRR
-0.177101	-0.0584689	-0.305539	-0.288946	-0.876864	0.808756	C	TRUE	Casein Kinase II substrate motif;MAPKAPK2 kinase substrate motif	301	0.547751	Q13247	S	SRSQSRSNSPLPV
-0.130193	-0.543654	-0.0832635	-0.671187	-0.33268	0.425567	C	TRUE	Cdc2 kinase substrate motif;CDK kinase substrate motif;CDK1,2,4,6 kinase substrate motif;ERK1,2 Kinase substrate motif;GSK-3, ERK1, ERK2, CDK5 substrate motif;WW domain binding motif	1179	0.391024	Q9UQ35	S	QEDATASPPRQKD
0.0757374	0.687867	0.534659	0.220949	0.2587	-0.356899	C	TRUE	Casein Kinase I substrate motif;ERK1,2 Kinase substrate motif;G protein-coupled receptor kinase 1 substrate motif;GSK-3, ERK1, ERK2, CDK5 substrate motif;WW domain binding motif	751	0.366424	Q08J23	S	DAEEANSPDVTAG
0.302523	0.747345	0.272501	-0.484469	-0.519301	1.0092	C	TRUE	14-3-3 domain binding motif;Calmodulin-dependent protein kinase II substrate motif;Casein Kinase II substrate motif;Phosphorylase kinase substrate motif;PKA kinase substrate motif;PKC kinase substrate motif;ZIP kinase substrate motif	301	0.625034	Q9NYV4	S	YSRRQRSVSPYSR
0.302523	0.747345	0.272501	-0.484469	-0.519301	1.0092	C	TRUE	14-3-3 domain binding motif;Akt kinase substrate motif;AMP-activated protein kinase 2 substrate motif;Calmodulin-dependent protein kinase II substrate motif;Casein Kinase I substrate motif;Casein Kinase II substrate motif;ERK1,2 Kinase substrate motif;GSK-3, ERK1, ERK2, CDK5 substrate motif;MAPKAPK1 kinase substrate motif;PKA kinase substrate motif;PKC kinase substrate motif;WW domain binding mot…	303	0.625034	Q9NYV4	S	RRQRSVSPYSRRR
0.302523	0.747345	0.272501	-0.484469	-0.519301	1.0092	C	TRUE	G protein-coupled receptor kinase 1 substrate motif;GSK3 kinase substrate motif;PKA kinase substrate motif;PKC kinase substrate motif	306	0.625034	Q9NYV4	S	RSVSPYSRRRSSS
-1.06019	-0.618981	0.529971	0.404903	-0.188414	-0.89507	C	TRUE	b-Adrenergic Receptor kinase substrate motif;Casein Kinase I substrate motif;G protein-coupled receptor kinase 1 substrate motif;PKA kinase substrate motif;PKC kinase substrate motif	217	0.668102	Q96JM3	S	APVSPESVKATLS
0.124989	0.0213372	0.225275	0.307662	-0.0945875	0.92159	C	TRUE	Casein Kinase I substrate motif;Casein Kinase II substrate motif;GSK-3, ERK1, ERK2, CDK5 substrate motif;RAF1 kinase substrate motif;WW domain binding motif	146	0.358223	Q14498	T	EPIDNLTPEERDA
0.56228	-0.700262	0.267716	0.149259	0.476952	-0.444837	C	FALSE	MAPKAPK2 kinase substrate motif;PKA kinase substrate motif;PKC kinase substrate motif	23	0.511802	Q03393	S	RISFSASHRLYSK
-0.0580532	-0.642997	-0.378813	-0.316043	-0.133622	0.613344	C	TRUE	Casein Kinase I substrate motif;Casein Kinase II substrate motif;ERK1,2 Kinase substrate motif;GSK-3, ERK1, ERK2, CDK5 substrate motif;WW domain binding motif	1854	0.427632	Q9Y2F5	S	LRLDTGSPEPETR
-0.0580532	-0.642997	-0.378813	-0.316043	-0.133622	0.613344	C	TRUE	Akt kinase substrate motif;b-Adrenergic Receptor kinase substrate motif;Calmodulin-dependent protein kinase II substrate motif;PKC kinase substrate motif	1852	0.427632	Q9Y2F5	T	KRLRLDTGSPEPE
-0.0580532	-0.642997	-0.378813	-0.316043	-0.133622	0.613344	C	TRUE	b-Adrenergic Receptor kinase substrate motif;Casein Kinase I substrate motif;G protein-coupled receptor kinase 1 substrate motif	1859	0.427632	Q9Y2F5	T	GSPEPETRGVTAE
-0.930821	-0.282582	0.171847	0.14104	0.154324	-1.11816	C	FALSE	Casein kinase II substrate motif;Casein Kinase II substrate motif;G protein-coupled receptor kinase 1 substrate motif;Pyruvate dehydrogenase kinase substrate motif	291	0.581464	P29803	S	YRYHGHSMSDPGV
0.0299828	-0.0214371	-0.588964	-0.661638	0.032383	-0.514531	C	TRUE	b-Adrenergic Receptor kinase substrate motif;BARD1 BRCT domain binding motif;Casein Kinase I substrate motif;Casein kinase II substrate motif;Casein Kinase II substrate motif	329	0.333561	Q15459	S	VEMEVESDEEDDK
0.22885	0.060462	0.523462	0.626579	0.513693	0.381726	C	TRUE	b-Adrenergic Receptor kinase substrate motif;Casein Kinase I substrate motif;Casein Kinase II substrate motif	190	0.211523	P22059	S	VKMLAESDESGDE
0.22885	0.060462	0.523462	0.626579	0.513693	0.381726	C	TRUE	b-Adrenergic Receptor kinase substrate motif;Casein kinase II substrate motif;Casein Kinase II substrate motif	193	0.211523	P22059	S	LAESDESGDEESV
0.401521	0.0751902	0.567643	0.481506	0.628447	0.170823	H	FALSE	DNA dependent Protein kinase substrate motif	663	0.220919	P16615	S	FDELNPSAQRDAC
-0.822224	-0.164992	-0.108176	-0.31122	-0.324256	0.236463	C	TRUE	Calmodulin-dependent protein kinase II substrate motif;Cdc2 kinase substrate motif;CDK kinase substrate motif;CDK1,2,4,6 kinase substrate motif;Chk1 kinase substrate motif;ERK1,2 Kinase substrate motif;G protein-coupled receptor kinase 1 substrate motif;Growth associated histone HI kinase substrate motif;GSK-3, ERK1, ERK2, CDK5 substrate motif;PKA kinase substrate motif;PKC kinase substrate motif…	2664	0.346607	Q9UQ35	S	ALPKPASPKKPPP
0.653609	-0.175697	-0.0587284	0.63812	0.384492	-0.00693708	C	TRUE	ATM kinase substrate motif;Casein Kinase I substrate motif;Casein Kinase II substrate motif;DNA dependent Protein kinase substrate motif;G protein-coupled receptor kinase 1 substrate motif;PKA kinase substrate motif;PKC kinase substrate motif	82	0.367006	Q9UHD8	S	RHVDSLSQRSPKA
0.908659	0.0756006	0.138159	0.402504	0.0311128	0.116498	C	TRUE	Casein Kinase I substrate motif;Casein Kinase II substrate motif;G protein-coupled receptor kinase 1 substrate motif;GSK3 kinase substrate motif	571	0.334899	P17812	S	DTYSDRSGSSSPD
0.908659	0.0756006	0.138159	0.402504	0.0311128	0.116498	C	TRUE	b-Adrenergic Receptor kinase substrate motif;Casein Kinase I substrate motif;Casein Kinase II substrate motif;G protein-coupled receptor kinase 1 substrate motif;MAPKAPK2 kinase substrate motif	578	0.334899	P17812	S	GSSSPDSEITELK
-0.0423782	-0.267392	0.256045	-0.0256175	0.14965	-1.18698	C	FALSE		293	0.522112	P29803	S	YHGHSMSDPGVSY
0.134352	0.692159	0.512884	0.220949	0.2587	-0.402395	C	TRUE	MAPKAPK2 kinase substrate motif	755	0.375065	Q08J23	T	ANSPDVTAGCDPA
0.581206	0.213253	0.640899	0.331017	0.193961	0.216486	C	TRUE	Casein Kinase II substrate motif;PKA kinase substrate motif	1361	0.199162	O75976	S	SKKSLLSHEFQDE
0.9241	0.220702	-0.424107	-0.406579	-0.251453	1.34204	C	TRUE	Casein Kinase I substrate motif;Casein Kinase II substrate motif;ERK1,2 Kinase substrate motif;G protein-coupled receptor kinase 1 substrate motif;GSK3 kinase substrate motif;GSK-3, ERK1, ERK2, CDK5 substrate motif;WW domain binding motif	594	0.746094	Q8WWM7	S	TSEPMGSPVSSKT
0.644318	0.00302706	-0.250921	-0.400168	-0.351553	1.29349	C	FALSE	Src kinase substrate motif	67	0.676499	P06748-2	Y	EAEAMNYEGSPIK
0.795103	-0.382855	-0.720327	-0.162444	-0.639647	0.291486	C	TRUE	b-Adrenergic Receptor kinase substrate motif;Casein Kinase I substrate motif;Casein kinase II substrate motif;Casein Kinase II substrate motif;MAPKAPK2 kinase substrate motif	1235	0.584197	P46100-3	S	TVSDGESGEEKKT
0.132116	0.615981	0.641361	0.358509	0.29772	-0.29901	C	TRUE	Casein Kinase I substrate motif;ERK1,2 Kinase substrate motif;GSK-3, ERK1, ERK2, CDK5 substrate motif;WW domain binding motif	743	0.348231	Q08J23	S	RAGEPNSPDAEEA
-0.312189	0.425137	-0.581044	-0.244019	-0.334134	-0.545988	C	TRUE	14-3-3 domain binding motif;Calmodulin-dependent protein kinase II substrate motif;Casein Kinase II substrate motif;ERK1,2 Kinase substrate motif;GSK-3, ERK1, ERK2, CDK5 substrate motif;PKA kinase substrate motif;PKC epsilon kinase substrate motif;PKC kinase substrate motif;WW domain binding motif	881	0.364025	Q6ZRV2	S	YPERKGSPTPGFS
0.263395	0.533662	0.208018	0.280125	-0.819343	0.584579	C	TRUE	14-3-3 domain binding motif;Akt kinase substrate motif;Calmodulin-dependent protein kinase II substrate motif;Casein Kinase II substrate motif;ERK1,2 Kinase substrate motif;GSK-3, ERK1, ERK2, CDK5 substrate motif;MAPKAPK1 kinase substrate motif;MAPKAPK2 kinase substrate motif;MDC1 BRCT domain binding motif;PKA kinase substrate motif;PKC epsilon kinase substrate motif;PKC kinase substrate motif;Pl…	998	0.510895	Q96JH7	S	TRSRESSPSHGLL
0.733181	-0.0983926	0.0791562	0.452595	0.305912	0.395722	C	FALSE		64	0.292179	O95394	S	GVMVTASHNPEED
-0.374578	0.050746	0.40414	0.348572	0.476745	-1.30882	C	TRUE	Casein Kinase II substrate motif;G protein-coupled receptor kinase 1 substrate motif;PKA kinase substrate motif;PKC kinase substrate motif	141	0.68424	Q13177	S	VKQKYLSFTPPEK
-0.0517897	0.0862409	0.740194	0.422018	-0.197964	0.509342	C	TRUE	G protein-coupled receptor kinase 1 substrate motif;GSK3 kinase substrate motif;MDC1 BRCT domain binding motif;Plk1 PBD domain binding motif	287	0.362131	Q99961	S	PKIAASSSFRSSD
0.147958	-0.0773114	0.443288	0.196103	0.257614	0.822934	C	TRUE	Cdc2 kinase substrate motif;CDK kinase substrate motif;CDK1,2,4,6 kinase substrate motif;ERK1,2 Kinase substrate motif;GSK-3, ERK1, ERK2, CDK5 substrate motif;PKA kinase substrate motif;PKC kinase substrate motif;WW domain binding motif	29	0.307262	Q9GZP8	S	GGDPKLSPHKVQG
0.357045	0.417272	-0.296793	0.0639171	0.238542	1.0545	C	TRUE	Casein Kinase I substrate motif	1177	0.447605	P20020	S	EKPESRSSIHNFM
-0.489584	0.599032	-0.52612	0.261952	0.25084	0.122871	C	TRUE	Akt kinase substrate motif;b-Adrenergic Receptor kinase substrate motif;Casein kinase II substrate motif;Casein Kinase II substrate motif;PKA kinase substrate motif;PKC kinase substrate motif	650	0.450328	Q9H4G0	S	DRDKSDSDTEGLL
-1.06534	0.30381	0.18053	0.404467	0.380175	-0.570696	C	FALSE	Casein kinase II substrate motif;Casein Kinase II substrate motif;Pyruvate dehydrogenase kinase substrate motif	156	0.611752	Q6WKZ4	S	RNNMTASMFDLSM
-0.487826	-0.107875	-0.779868	0.0150693	-0.459913	0.29901	C	TRUE	Calmodulin-dependent protein kinase II substrate motif;Casein Kinase I substrate motif;Casein Kinase II substrate motif;Chk1 kinase substrate motif;ERK1,2 Kinase substrate motif;G protein-coupled receptor kinase 1 substrate motif;Growth associated histone HI kinase substrate motif;GSK3 kinase substrate motif;GSK-3, ERK1, ERK2, CDK5 substrate motif;PAK2 kinase substrate motif;PKA kinase substrate …	651	0.393238	Q8IYB3-2	S	PVTKRRSPSLSSK
0.94673	0.208518	-0.338159	-0.402188	-0.308287	1.3421	C	TRUE	Casein Kinase I substrate motif;Casein kinase II substrate motif;Casein Kinase II substrate motif;G protein-coupled receptor kinase 1 substrate motif;GSK3 kinase substrate motif;MAPKAPK2 kinase substrate motif;MDC1 BRCT domain binding motif;Plk1 PBD domain binding motif	598	0.743285	Q8WWM7	S	MGSPVSSKTESVS
-0.543318	-0.546265	-0.338761	-0.252157	-0.395492	-0.351199	C	FALSE	DNA dependent Protein kinase substrate motif;G protein-coupled receptor kinase 1 substrate motif	489	0.118169	Q9BUR4	T	RVFPEPTESGDEG
0.605874	0.0282854	0.390998	0.451119	0.612872	0.0955876	C	TRUE	b-Adrenergic Receptor kinase substrate motif;BARD1 BRCT domain binding motif;Casein kinase II substrate motif;Casein Kinase II substrate motif	312	0.250403	Q9BWU0	S	KMLGEDSDEEEEM
-0.752826	-0.307452	-0.578456	-0.00943717	-0.202356	-0.0398262	C	TRUE	Casein Kinase I substrate motif;Cdc2 kinase substrate motif;CDK kinase substrate motif;CDK1,2,4,6 kinase substrate motif;ERK1,2 Kinase substrate motif;G protein-coupled receptor kinase 1 substrate motif;Growth associated histone HI kinase substrate motif;GSK-3, ERK1, ERK2, CDK5 substrate motif;PKA kinase substrate motif;PKC kinase substrate motif;WW domain binding motif	167	0.297636	Q8WUA4	S	DRPESQSPKRPPE
0.619178	0.664027	0.193078	0.322966	0.318924	0.0908536	C	TRUE	b-Adrenergic Receptor kinase substrate motif;ERK1,2 Kinase substrate motif;Growth associated histone HI kinase substrate motif;GSK-3, ERK1, ERK2, CDK5 substrate motif;PKA kinase substrate motif;PKC kinase substrate motif;WW domain binding motif	809	0.229158	Q92598	S	PKPKIESPKLERT
0.0757374	0.774925	0.490057	0.389787	0.21661	0.00575918	C	TRUE	14-3-3 domain binding motif;AMP-activated protein kinase substrate motif;Calmodulin-dependent protein kinase II substrate motif;Casein kinase II substrate motif;Casein Kinase II substrate motif;HMGCoA Reductase kinase substrate motif;PAK2 kinase substrate motif;PKA kinase substrate motif;PKC epsilon kinase substrate motif;PKC kinase substrate motif;Pyruvate dehydrogenase kinase substrate motif	365	0.28624	Q6NZI2	S	GDLRRGSSPDVHA
0.168514	0.441483	-0.184884	0.315566	0.185613	-0.83323	C	TRUE	14-3-3 domain binding motif;Calmodulin-dependent protein kinase II substrate motif;Casein kinase II substrate motif;Casein Kinase II substrate motif;G protein-coupled receptor kinase 1 substrate motif;GSK3 kinase substrate motif;MAPKAPK2 kinase substrate motif;PKA kinase substrate motif;PKC kinase substrate motif	455	0.465693	P53396	S	APSRTASFSESRA
0.0818855	0.774925	0.490057	0.391218	0.21661	0.00575918	C	TRUE	14-3-3 domain binding motif;Calmodulin-dependent protein kinase II substrate motif;Calmodulin-dependent protein kinase IV substrate motif;Chk1 kinase substrate motif;ERK1,2 Kinase substrate motif;GSK-3, ERK1, ERK2, CDK5 substrate motif;MDC1 BRCT domain binding motif;PKA kinase substrate motif;PKC kinase substrate motif;Plk1 PBD domain binding motif;WW domain binding motif;ZIP kinase substrate mot…	366	0.28524	Q6NZI2	S	DLRRGSSPDVHAL
-0.135745	-0.37829	-0.195137	-0.180724	-0.48562	0.916401	C	TRUE		550	0.504531	A9Z1X7	T	RWQSPVTKSGRRR
0.555424	0.0543623	0.470094	0.411209	0.635894	0.17236	C	TRUE	14-3-3 domain binding motif;Calmodulin-dependent protein kinase II substrate motif;Casein Kinase II substrate motif;DNA dependent Protein kinase substrate motif;PKA kinase substrate motif;PKC kinase substrate motif	288	0.225583	P18206	S	GWLRDPSASPGDA
0.355129	-0.412771	-0.334644	-0.350688	-0.517482	1.01107	C	TRUE	b-Adrenergic Receptor kinase substrate motif;Casein Kinase I substrate motif;Cdc2 kinase substrate motif;CDK1,2,4,6 kinase substrate motif;GSK-3, ERK1, ERK2, CDK5 substrate motif;WW domain binding motif	487	0.601854	Q15910	T	PAEDVDTPPRKKK
-0.107099	-0.856683	0.899717	-0.144728	-0.0138731	-0.591967	C	TRUE	Calmodulin-dependent protein kinase II substrate motif;Calmodulin-dependent protein kinase IV substrate motif;Chk1 kinase substrate motif;G protein-coupled receptor kinase 1 substrate motif;MDC1 BRCT domain binding motif;PKC kinase substrate motif;Plk1 PBD domain binding motif	379	0.602632	Q9HCD5	T	RLMRSSTDSLPGP
0.119156	0.200755	0.234624	0.318693	0.0606008	0.951066	C	TRUE	Calmodulin-dependent protein kinase II substrate motif;Cdc2 kinase substrate motif;CDK kinase substrate motif;CDK1,2,4,6 kinase substrate motif;ERK1,2 Kinase substrate motif;Growth associated histone HI kinase substrate motif;GSK-3, ERK1, ERK2, CDK5 substrate motif;PKA kinase substrate motif;PKC kinase substrate motif;WW domain binding motif	136	0.324708	Q14498	S	PFRKDKSPVREPI
0.0717624	0.208518	-0.338159	-0.602898	-0.308287	1.3421	C	TRUE	G protein-coupled receptor kinase 1 substrate motif	589	0.692755	Q8WWM7	S	VDGLLTSEPMGSP
-0.576474	-0.0218634	-0.324383	0.116232	0.2806	0.722729	C	TRUE	Casein Kinase II substrate motif;G protein-coupled receptor kinase 1 substrate motif;GSK3 kinase substrate motif;MAPKAPK2 kinase substrate motif	205	0.457417	Q07955	S	SPSYGRSRSRSRS
-0.126867	-0.416364	-0.245147	-0.319442	-0.690661	-0.482053	C	TRUE	b-Adrenergic Receptor kinase substrate motif;Casein Kinase I substrate motif;ERK1,2 Kinase substrate motif;G protein-coupled receptor kinase 1 substrate motif;GSK-3, ERK1, ERK2, CDK5 substrate motif;PKA kinase substrate motif;PKC kinase substrate motif;WW domain binding motif	138	0.197067	Q69YN4	S	ISHDRDSPPPPPP
-0.372584	0.395282	-0.646564	-0.442124	-0.170572	0.988994	C	TRUE	ATM kinase substrate motif;Casein Kinase I substrate motif;Casein Kinase II substrate motif;DNA dependent Protein kinase substrate motif;G protein-coupled receptor kinase 1 substrate motif	224	0.617345	Q9NYB9	S	TRNMAPSQQSPVR
-0.135745	-0.398252	-0.195137	-0.180724	-0.474713	0.916401	C	TRUE	14-3-3 domain binding motif;Calmodulin-dependent protein kinase II substrate motif;Casein Kinase I substrate motif;Casein Kinase II substrate motif;ERK1,2 Kinase substrate motif;GSK-3, ERK1, ERK2, CDK5 substrate motif;PKA kinase substrate motif;PKC kinase substrate motif;WW domain binding motif	547	0.505249	A9Z1X7	S	MGKRWQSPVTKSG
1.24604	0.119954	-0.175697	-0.0470552	-0.11491	0.15043	C	TRUE	Cdc2 kinase substrate motif;CDK kinase substrate motif;CDK1,2,4,6 kinase substrate motif;ERK1,2 Kinase substrate motif;GSK-3, ERK1, ERK2, CDK5 substrate motif;WW domain binding motif	207	0.529971	Q9Y6G9	S	GEDFPASPQRRNT
0.675544	-0.45567	0.260146	0.0754642	-0.613211	0.0281442	C	TRUE	b-Adrenergic Receptor kinase substrate motif;Casein Kinase I substrate motif;Casein Kinase II substrate motif	713	0.472026	O43719	S	FDEEEDSSEKLFD
-0.190665	-0.134852	-0.052865	-0.0591793	-0.111337	1.07444	C	TRUE	14-3-3 domain binding motif;Calmodulin-dependent protein kinase II substrate motif;ERK1,2 Kinase substrate motif;GSK-3, ERK1, ERK2, CDK5 substrate motif;MAPKAPK2 kinase substrate motif;PKA kinase substrate motif;PKC kinase substrate motif;WW domain binding motif	476	0.486131	Q96JM3	S	KSSRGGSPDLWKS
-0.570035	0.283566	0.716333	0.590626	0.52707	0.290542	C	TRUE	Casein Kinase II substrate motif;ERK1,2 Kinase substrate motif;Growth associated histone HI kinase substrate motif;GSK-3, ERK1, ERK2, CDK5 substrate motif;PKA kinase substrate motif;WW domain binding motif	93	0.46183	Q09666	S	HRKGDRSPEPGQT
-0.640954	-0.570589	-0.19413	-0.288206	-0.268382	0.382611	C	TRUE	b-Adrenergic Receptor kinase substrate motif	101	0.36323	Q9NS56	S	ADASPDSKCPICL
-0.157057	0.0699773	0.347552	0.0908534	0.553361	0.792354	C	TRUE	Casein Kinase II substrate motif;G protein-coupled receptor kinase 1 substrate motif;GSK3 kinase substrate motif;PKA kinase substrate motif;PKC kinase substrate motif	155	0.350044	Q16629	S	RSRGRRSRSASPR
-0.157057	0.0699773	0.347552	0.0908534	0.553361	0.792354	C	TRUE	14-3-3 domain binding motif;Calmodulin-dependent protein kinase II substrate motif;Casein Kinase II substrate motif;PKA kinase substrate motif;PKC kinase substrate motif;ZIP kinase substrate motif	157	0.350044	Q16629	S	RGRRSRSASPRRS
-0.157057	0.0699773	0.347552	0.0908534	0.553361	0.792354	C	TRUE	14-3-3 domain binding motif;Akt kinase substrate motif;Calmodulin-dependent protein kinase II substrate motif;Casein Kinase I substrate motif;Cdc2 kinase substrate motif;CDK kinase substrate motif;CDK1,2,4,6 kinase substrate motif;CLK1 kinase substrate motif;ERK1,2 Kinase substrate motif;G protein-coupled receptor kinase 1 substrate motif;Growth associated histone HI kinase substrate motif;GSK3 k…	159	0.350044	Q16629	S	RRSRSASPRRSRS
-0.367192	-0.144856	-0.458267	-0.226797	-0.881906	0.571433	C	TRUE	14-3-3 domain binding motif;Calmodulin-dependent protein kinase II substrate motif;Casein Kinase II substrate motif;ERK1,2 Kinase substrate motif;G protein-coupled receptor kinase 1 substrate motif;Growth associated histone HI kinase substrate motif;GSK-3, ERK1, ERK2, CDK5 substrate motif;MAPKAPK1 kinase substrate motif;PAK2 kinase substrate motif;Pim1 kinase substrate sequence;PKA kinase substra…	558	0.478069	A9Z1X7	S	SGRRRRSPSPPPT
-0.367192	-0.144856	-0.458267	-0.226797	-0.881906	0.571433	C	TRUE	DNA dependent Protein kinase substrate motif;MAPKAPK2 kinase substrate motif;PKA kinase substrate motif;PKC kinase substrate motif	553	0.478069	Q8IYB3-2	T	SPSPPPTRRRRSP
0.242938	-0.0482641	0.449852	0.272382	0.332966	0.795519	C	TRUE	ATM kinase substrate motif;Casein Kinase I substrate motif;DNA dependent Protein kinase substrate motif;PKA kinase substrate motif;PKC kinase substrate motif	13	0.277255	Q9GZP8	S	AALEPTSQKPGVG
0.461633	0.482331	0.0776532	0.458172	0.599794	-0.32771	C	TRUE	BARD1 BRCT domain binding motif;Casein kinase II substrate motif;Casein Kinase II substrate motif	339	0.351379	O95747	S	DGGWEWSDDEFDE
0.280718	0.420295	0.358059	0.243547	0.787182	0.239154	E	FALSE		29	0.207758	Q05639	Y	TTGHLIYKCGGID
-0.97676	-1.35037	0.383055	0.239031	0.173767	-0.809192	C	TRUE	b-Adrenergic Receptor kinase substrate motif;Casein Kinase II substrate motif;G protein-coupled receptor kinase 1 substrate motif	360	0.742085	Q8TCT9	S	PAAVTESKEGTEA
-0.97676	-1.35037	0.383055	0.239031	0.173767	-0.809192	C	TRUE	G protein-coupled receptor kinase 1 substrate motif	358	0.742085	Q8TCT9	T	KDPAAVTESKEGT
0.987903	-0.264284	0.0496308	-0.133986	-0.227726	0.683921	C	TRUE	14-3-3 domain binding motif;Calmodulin-dependent protein kinase II substrate motif;Casein kinase II substrate motif;Casein Kinase II substrate motif;PAK2 kinase substrate motif;PKA kinase substrate motif;PKC epsilon kinase substrate motif;PKC kinase substrate motif	829	0.526463	Q9HCG8	S	RGERRNSFSENEK
0.987903	-0.264284	0.0496308	-0.133986	-0.227726	0.683921	C	TRUE	Casein kinase II substrate motif;Casein Kinase II substrate motif;G protein-coupled receptor kinase 1 substrate motif	831	0.526463	Q9HCG8	S	ERRNSFSENEKHT
-1.12353	0.301938	0.18053	0.398679	0.365021	-0.570696	C	TRUE	Casein kinase II substrate motif;Casein Kinase II substrate motif;PKA kinase substrate motif;PKC kinase substrate motif;Plk1 kinase substrate motif;Pyruvate dehydrogenase kinase substrate motif	161	0.627772	Q6WKZ4	S	ASMFDLSMKDKSR
-0.69724	-0.173997	0.803806	0.0086303	0.377512	-1.28789	C	TRUE	b-Adrenergic Receptor kinase substrate motif;BARD1 BRCT domain binding motif;Casein Kinase I substrate motif;Casein kinase II substrate motif;Casein Kinase II substrate motif;G protein-coupled receptor kinase 1 substrate motif	125	0.749295	P06748-2	S	VEEDAESEDEEEE
0.615227	0.000577193	0.326537	0.315566	-0.297874	0.781065	C	TRUE	G protein-coupled receptor kinase 1 substrate motif;GSK3 kinase substrate motif;PKA kinase substrate motif	27	0.39453	Q92522	S	VTKAGGSAALSPS
-0.180746	-0.380486	-0.296545	-0.593224	-0.103333	0.870424	C	TRUE	GSK-3, ERK1, ERK2, CDK5 substrate motif;MDC1 BRCT domain binding motif;PKA kinase substrate motif;PKC kinase substrate motif;Plk1 PBD domain binding motif;WW domain binding motif	900	0.511401	Q8TEK3	T	AERARSTPSPVLQ
0.808344	-0.0579562	-0.4655	0.0787464	0.290896	-0.412901	C	FALSE	14-3-3 domain binding motif;Akt kinase substrate motif;Calmodulin-dependent protein kinase II substrate motif;MAPKAPK1 kinase substrate motif;p70 Ribosomal S6 kinase substrate motif;Phosphorylase kinase substrate motif;PKA kinase substrate motif;PKC kinase substrate motif	123	0.474352	Q02543	S	HRARAHSIQIMKV
-1.05568	-0.0897286	0.105812	0.204141	-0.0647817	-0.889263	C	TRUE	b-Adrenergic Receptor kinase substrate motif;G protein-coupled receptor kinase 1 substrate motif	40	0.536032	P13051	S	AGVPEESGDAAAI
-1.05568	-0.0897286	0.105812	0.204141	-0.0647817	-0.889263	C	TRUE		31	0.536032	P13051	T	EPAVQGTGVAGVP
0.74304	-0.14659	-0.657036	-1.10089	-0.0270427	0.317767	C	TRUE	14-3-3 domain binding motif;b-Adrenergic Receptor kinase substrate motif;BARD1 BRCT domain binding motif;Calmodulin-dependent protein kinase II substrate motif;Casein kinase II substrate motif;Casein Kinase II substrate motif;PKA kinase substrate motif;PKC kinase substrate motif	1345	0.662206	Q96T23	S	KPYRIESDEEEDF
0.303459	-0.0942631	-0.830665	-0.577767	-0.0465038	-0.467269	C	TRUE	Casein Kinase I substrate motif;ERK1,2 Kinase substrate motif;G protein-coupled receptor kinase 1 substrate motif;GSK-3, ERK1, ERK2, CDK5 substrate motif;WW domain binding motif	239	0.413819	Q9H7N4	S	PTDEAYSPPPAPE
0.295606	-0.967501	-0.117819	0.280838	-0.20543	0.0572776	C	TRUE	Casein Kinase I substrate motif;Casein Kinase II substrate motif;G protein-coupled receptor kinase 1 substrate motif	374	0.466846	Q6Y7W6	S	EETPQTSSSSARP
0.295606	-0.967501	-0.117819	0.280838	-0.20543	0.0572776	C	TRUE	Casein Kinase II substrate motif;MDC1 BRCT domain binding motif;Plk1 PBD domain binding motif	375	0.466846	Q6Y7W6	S	ETPQTSSSSARPG
0.295606	-0.967501	-0.117819	0.280838	-0.20543	0.0572776	C	TRUE	G protein-coupled receptor kinase 1 substrate motif;MDC1 BRCT domain binding motif;Plk1 PBD domain binding motif	376	0.466846	Q6Y7W6	S	TPQTSSSSARPGT
0.295606	-0.967501	-0.117819	0.280838	-0.20543	0.0572776	C	TRUE	MDC1 BRCT domain binding motif;PKA kinase substrate motif;PKC kinase substrate motif;Plk1 PBD domain binding motif	377	0.466846	Q6Y7W6	S	PQTSSSSARPGTP
0.295606	-0.967501	-0.117819	0.280838	-0.20543	0.0572776	C	TRUE	Casein Kinase I substrate motif;Casein Kinase II substrate motif;G protein-coupled receptor kinase 1 substrate motif	373	0.466846	Q6Y7W6	T	SEETPQTSSSSAR
0.0504666	0.793687	-0.11541	0.501108	0.457857	0.0434838	C	TRUE	Src kinase substrate motif	137	0.34898	P49736	Y	MRRGLLYDSDEED
0.354678	-0.655169	-0.427887	-0.568045	-0.445834	-0.134431	C	TRUE	Casein Kinase II substrate motif;G protein-coupled receptor kinase 1 substrate motif;GSK3 kinase substrate motif	1537	0.371659	Q9UQ35	S	TPLGQRSRSGSSQ
-0.165288	0.183708	-0.174686	-0.268504	0.984553	-0.295782	C	TRUE	Src kinase substrate motif	335	0.49171	Q9UQ35	Y	KQPSSPYEDKDKD
0.016353	0.631245	-0.935448	0.289834	0.111432	0.391439	C	TRUE	Casein Kinase I substrate motif;Casein Kinase II substrate motif;ERK1,2 Kinase substrate motif;G protein-coupled receptor kinase 1 substrate motif;GSK-3, ERK1, ERK2, CDK5 substrate motif;MDC1 BRCT domain binding motif;Plk1 PBD domain binding motif;WW domain binding motif	217	0.544236	Q9BU76	S	PAEATSSPTSPER
-0.538916	0.612494	0.2444	-0.343751	0.546561	-0.0666748	C	TRUE	Casein Kinase I substrate motif;ERK1,2 Kinase substrate motif;G protein-coupled receptor kinase 1 substrate motif;GSK3 kinase substrate motif;GSK-3, ERK1, ERK2, CDK5 substrate motif;MAPKAPK2 kinase substrate motif;PKA kinase substrate motif;PKC kinase substrate motif;WW domain binding motif	343	0.471652	P49585	S	PFSGKTSPPCSPA
-0.570035	0.283566	0.728574	0.590626	0.52707	0.319271	C	TRUE		99	0.463953	Q09666	T	SPEPGQTWTREVF
-0.650976	-0.570589	-0.19413	-0.338323	-0.268382	0.382611	C	TRUE	Casein Kinase I substrate motif;Casein Kinase II substrate motif;ERK1,2 Kinase substrate motif;GSK-3, ERK1, ERK2, CDK5 substrate motif;WW domain binding motif	98	0.36654	Q9NS56	S	TVPADASPDSKCP
0.899254	0.0190607	0.28238	0.25882	0.29443	0.331131	C	TRUE	Casein Kinase I substrate motif;Casein Kinase II substrate motif	48	0.292402	P36915	T	ERREEQTDTSDGE
0.313479	-0.0259359	-0.202838	0.116897	-0.62271	-0.768739	H	FALSE	PTPRJ phosphatase substrate motif;Src kinase substrate motif	29	0.423443	P07108	Y	EEMLFIYGHYKQA
0.452068	-0.235911	-0.029971	-0.675189	-0.444027	1.11203	C	TRUE	ERK1,2 Kinase substrate motif;Growth associated histone HI kinase substrate motif;GSK-3, ERK1, ERK2, CDK5 substrate motif;PKA kinase substrate motif;PKC kinase substrate motif;WW domain binding motif	18	0.655017	O00418	S	GVDGGQSPRAGHD
0.281076	-0.284372	-0.638119	-0.178306	-0.416558	1.13521	C	TRUE	Casein Kinase I substrate motif;Casein Kinase II substrate motif;G protein-coupled receptor kinase 1 substrate motif;MAPKAPK2 kinase substrate motif	4510	0.641774	Q15149-2	S	PYSVSGSGSTAGS
0.476848	-0.351312	-0.00314851	0.0630887	-0.978321	0.00273795	C	TRUE	Casein Kinase I substrate motif;G protein-coupled receptor kinase 1 substrate motif;MDC1 BRCT domain binding motif;PKA kinase substrate motif;PKC kinase substrate motif;Plk1 PBD domain binding motif	226	0.491502	Q9UN86-2	T	ELEEKSTTPPPAE
0.476848	-0.351312	-0.00314851	0.0630887	-0.978321	0.00273795	C	TRUE	G protein-coupled receptor kinase 1 substrate motif;GSK-3, ERK1, ERK2, CDK5 substrate motif;PKA kinase substrate motif;PKC kinase substrate motif;WW domain binding motif	227	0.491502	Q9UN86-2	T	LEEKSTTPPPAEP
-0.303003	-0.244497	-0.772629	0.0690147	-0.423081	-0.449535	C	FALSE	Casein kinase II substrate motif;Casein Kinase II substrate motif;ERK1,2 Kinase substrate motif;GSK-3, ERK1, ERK2, CDK5 substrate motif;Pyruvate dehydrogenase kinase substrate motif;WW domain binding motif	43	0.276652	P46108	S	VRDSSTSPGDYVL
-0.303003	-0.244497	-0.772629	0.0690147	-0.423081	-0.449535	C	FALSE	3BP2 SH2 domain binding motif;EGFR kinase substrate motif;TC-PTP phosphatase substrate motif	47	0.276652	P46108	Y	STSPGDYVLSVSE
-0.880309	0.295487	0.170182	0.131326	-0.22398	-0.696679	C	TRUE	Calmodulin-dependent protein kinase II substrate motif;Casein Kinase II substrate motif;Chk1 kinase substrate motif;ERK1,2 Kinase substrate motif;GSK-3, ERK1, ERK2, CDK5 substrate motif;PKA kinase substrate motif;PKC kinase substrate motif;WW domain binding motif	736	0.490388	Q8IYB3-2	S	KIKKAASPSPQSV
1.20101	0.819913	-0.741348	-0.865359	-0.717027	-0.217876	C	FALSE	b-Adrenergic Receptor kinase substrate motif;Casein Kinase I substrate motif	54	0.886513	P13639	T	SARAGETRFTDTR
-0.412467	-0.121201	-0.0493823	-0.215144	-0.803947	-0.507089	C	TRUE	ERK1,2 Kinase substrate motif;GSK-3, ERK1, ERK2, CDK5 substrate motif;MDC1 BRCT domain binding motif;Plk1 PBD domain binding motif;WW domain binding motif	694	0.281261	Q8IYB3-2	S	APQTSSSPPPVRR
0.158724	-0.204316	0.217851	0.49334	0.767061	-1.19284	C	FALSE	Casein Kinase I substrate motif	333	0.686943	O75717	S	FDGDDMSNAGDFL
0.441695	0.190678	0.326537	0.201132	0.430392	0.781065	C	TRUE	DNA dependent Protein kinase substrate motif;PKA kinase substrate motif;PKC kinase substrate motif	33	0.217485	Q92522	S	SAALSPSKKRKNS
1.19131	-0.182247	-0.189713	-0.00718807	-0.168285	0.290425	C	TRUE	b-Adrenergic Receptor kinase substrate motif;G protein-coupled receptor kinase 1 substrate motif;GSK3 kinase substrate motif;PKA kinase substrate motif;PKC kinase substrate motif	182	0.539566	P41227	S	IENKVESKGNSPP
-0.105678	-0.934788	-0.119934	-0.147346	-0.485236	-0.03644	C	TRUE	Casein Kinase I substrate motif;Casein kinase II substrate motif;Casein Kinase II substrate motif;MAPKAPK2 kinase substrate motif;Pyruvate dehydrogenase kinase substrate motif	332	0.346432	Q13501	S	MESDNCSGGDDDW
0.0504666	0.808672	-0.11541	0.501108	0.46728	0.0434838	C	TRUE	b-Adrenergic Receptor kinase substrate motif;BARD1 BRCT domain binding motif;Casein kinase II substrate motif;Casein Kinase II substrate motif	139	0.354254	P49736	S	RGLLYDSDEEDEE
0.219834	-0.633589	-0.517131	-0.095697	0.00374614	0.753689	C	TRUE	Casein Kinase I substrate motif;Casein Kinase II substrate motif;ERK1,2 Kinase substrate motif;G protein-coupled receptor kinase 1 substrate motif;GSK-3, ERK1, ERK2, CDK5 substrate motif;MDC1 BRCT domain binding motif;Plk1 PBD domain binding motif;WW domain binding motif	1026	0.506425	Q9H2Y7	S	ATGDGSSPELPSL
0.548535	-0.118493	0.37951	0.330788	-0.308305	0.766298	C	TRUE	Casein Kinase II substrate motif;Cdc2 kinase substrate motif;CDK kinase substrate motif;CDK1,2,4,6 kinase substrate motif;ERK1,2 Kinase substrate motif;GSK-3, ERK1, ERK2, CDK5 substrate motif;MAPKAPK2 kinase substrate motif;WW domain binding motif	31	0.406169	Q92522	S	GGSAALSPSKKRK
0.368713	-0.820052	0.439464	-0.158236	-0.353653	-0.247903	C	TRUE	14-3-3 domain binding motif;AMP-activated protein kinase 2 substrate motif;Calmodulin-dependent protein kinase II substrate motif;Casein kinase II substrate motif;Casein Kinase II substrate motif;MAPKAPK1 kinase substrate motif;PAK2 kinase substrate motif;PKA kinase substrate motif;PKC epsilon kinase substrate motif;PKC kinase substrate motif	392	0.471992	Q99549	S	PKGRRLSGEERGL
0.169156	0.363564	-0.18728	-0.733147	-1.1879	-0.165494	C	FALSE	Casein Kinase I substrate motif;Casein Kinase II substrate motif;G protein-coupled receptor kinase 1 substrate motif;GSK3 kinase substrate motif	109	0.577345	O95433	S	VEIPNLSDENSVD
0.169156	0.363564	-0.18728	-0.733147	-1.1879	-0.165494	E	FALSE	Casein Kinase II substrate motif;G protein-coupled receptor kinase 1 substrate motif	120	0.577345	O95433	S	VDEVEISVSLAKD
0.169156	0.363564	-0.18728	-0.733147	-1.1879	-0.165494	E	FALSE		122	0.577345	O95433	S	EVEISVSLAKDEP
0.338453	0.7729	0.436055	0.323658	0.289716	0.287945	C	TRUE	b-Adrenergic Receptor kinase substrate motif;Casein kinase II substrate motif;Casein Kinase II substrate motif	214	0.186705	O60841	S	PGPNIESGNEDDD
0.461843	0.374733	-0.368551	-0.859352	0.272979	-0.414753	C	TRUE	b-Adrenergic Receptor kinase substrate motif;Casein Kinase I substrate motif	566	0.534268	Q9ULL5	S	SSDEEDSVAKNRD
0.438825	-0.0462256	-0.0316512	-0.799797	-1.044	1.01935	C	TRUE	Casein Kinase I substrate motif;Casein Kinase II substrate motif;DNA dependent Protein kinase substrate motif;ERK1,2 Kinase substrate motif;G protein-coupled receptor kinase 1 substrate motif;GSK3 kinase substrate motif;GSK-3, ERK1, ERK2, CDK5 substrate motif;MAPKAPK2 kinase substrate motif;WW domain binding motif	178	0.765321	O94842	S	RLSTTPSPTSSLH
-0.333573	0.889396	0.219711	0.148609	0.393746	0.192068	C	TRUE	Casein Kinase I substrate motif;Casein Kinase II substrate motif;ERK1,2 Kinase substrate motif;GSK-3, ERK1, ERK2, CDK5 substrate motif;PKA kinase substrate motif;PKC kinase substrate motif;WW domain binding motif	395	0.396127	P78344	S	VIQDRFSPTMGRH
0.338453	0.776526	0.436055	0.323658	0.300768	0.287945	C	TRUE	Casein Kinase I substrate motif;PKA kinase substrate motif;PKC kinase substrate motif	222	0.186773	O60841	S	NEDDDASFKIKTV
0.83544	0.0156396	-0.599222	0.0284277	0.221939	-0.406885	C	TRUE	14-3-3 domain binding motif;Akt kinase substrate motif;Calmodulin-dependent protein kinase II substrate motif;Casein Kinase II substrate motif;CLK1 kinase substrate motif;MAPKAPK1 kinase substrate motif;PKA kinase substrate motif;PKC kinase substrate motif	140	0.504257	P84103	S	RRERSLSRERNHK
-1.34296	-0.546166	0.157949	0.139731	0.0930192	-0.713141	C	FALSE		287	0.608008	P29803	Y	ELQTYRYHGHSMS
0.56228	-0.795035	0.267716	0.149259	-0.239549	-0.444837	C	FALSE	Casein Kinase II substrate motif	21	0.501151	Q03393	S	SRRISFSASHRLY
0.827495	0.554932	0.224905	0.24245	0.258941	-0.208617	C	TRUE	Casein Kinase I substrate motif;Casein kinase II substrate motif;Casein Kinase II substrate motif;ERK1,2 Kinase substrate motif;Growth associated histone HI kinase substrate motif;GSK-3, ERK1, ERK2, CDK5 substrate motif;WW domain binding motif	915	0.349542	Q9Y4H2	S	LPPEPKSPGEYIN
0.487075	0.742956	0.0764223	0.0309716	0.339365	0.843984	C	TRUE	Casein Kinase II substrate motif;Cdc2 kinase substrate motif;CDK kinase substrate motif;CDK1,2,4,6 kinase substrate motif;ERK1,2 Kinase substrate motif;G protein-coupled receptor kinase 1 substrate motif;GSK-3, ERK1, ERK2, CDK5 substrate motif;WW domain binding motif	199	0.335992	Q9BQ52	S	KHQPWQSPERPLS
-0.706862	-0.0273664	-0.360897	-0.0135672	0.325041	-0.945413	C	TRUE	b-Adrenergic Receptor kinase substrate motif;Casein Kinase I substrate motif;G protein-coupled receptor kinase 1 substrate motif	302	0.475818	Q8WVC0	T	SEADSDTEVPKDN
-0.45648	-0.310829	-0.524334	-0.451958	-0.1435	-0.629884	H	FALSE	ALK kinase substrate motif	387	0.17068	Q6ZSA3	Y	SVDEVNYWDKQDH
1.00461	0.0079132	-0.727165	-0.540338	0.0551957	1.09248	C	TRUE	ERK1,2 Kinase substrate motif;GSK-3, ERK1, ERK2, CDK5 substrate motif;WW domain binding motif	47	0.76076	P30419	S	YNRGGLSPANDTG
0.336169	0.687419	0.20389	0.154324	0.0798389	-0.734777	C	TRUE	14-3-3 domain binding motif;Akt kinase substrate motif;ATM kinase substrate motif;Calmodulin-dependent protein kinase II substrate motif;Casein Kinase I substrate motif;Casein Kinase II substrate motif;DNA dependent Protein kinase substrate motif;MAPKAPK1 kinase substrate motif;PKA kinase substrate motif;PKC kinase substrate motif	306	0.47099	Q9Y4H2	S	FRPRSKSQSSGSS
-0.395798	-0.594988	0.0267292	-0.390018	-0.553447	0.507212	C	TRUE	b-Adrenergic Receptor kinase substrate motif;Casein kinase II substrate motif;Casein Kinase II substrate motif	2018	0.424323	Q9NSI6-2	S	QALNGDSDSEDML
1.0135	1.26825	-0.592267	-0.6716	-0.769305	-0.176131	C	TRUE	Casein Kinase I substrate motif;Casein kinase II substrate motif;Casein Kinase II substrate motif;G protein-coupled receptor kinase 1 substrate motif;GSK3 kinase substrate motif	632	0.901049	O14617-5	S	WINEPLSDSESED
1.0135	1.26825	-0.592267	-0.6716	-0.769305	-0.176131	C	TRUE	b-Adrenergic Receptor kinase substrate motif;Casein kinase II substrate motif;Casein Kinase II substrate motif;G protein-coupled receptor kinase 1 substrate motif	634	0.901049	O14617-5	S	NEPLSDSESEDER
1.0135	1.26825	-0.592267	-0.6716	-0.769305	-0.176131	C	TRUE	b-Adrenergic Receptor kinase substrate motif;BARD1 BRCT domain binding motif;Casein Kinase I substrate motif;Casein kinase II substrate motif;Casein Kinase II substrate motif;G protein-coupled receptor kinase 1 substrate motif;MAPKAPK2 kinase substrate motif	636	0.901049	O14617-5	S	PLSDSESEDERPR
-0.495163	0.401959	-0.238085	-0.95369	-0.220715	0.671113	C	TRUE	Casein Kinase I substrate motif;Casein Kinase II substrate motif	298	0.592619	Q15007	T	FHREGNTTEDDFP
0.0137842	-0.961031	0.168514	-0.0800117	-0.424068	-0.546798	C	TRUE	Cdc2 kinase substrate motif;CDK kinase substrate motif;CDK1,2,4,6 kinase substrate motif;ERK1,2 Kinase substrate motif;Growth associated histone HI kinase substrate motif;GSK-3, ERK1, ERK2, CDK5 substrate motif;PAK2 kinase substrate motif;Pim1 kinase substrate sequence;PKA kinase substrate motif;PKC kinase substrate motif;WW domain binding motif	84	0.419399	Q86UE4	S	ARKKRRSPPRKRE
0.0760111	-0.118426	-0.507583	-0.318578	-0.259047	1.29637	C	TRUE	G protein-coupled receptor kinase 1 substrate motif;GSK3 kinase substrate motif;MAPKAPK2 kinase substrate motif	4512	0.651439	Q15149-2	S	SVSGSGSTAGSRT
-0.149975	0.631245	-0.935448	0.289834	0.111432	0.391439	C	TRUE	G protein-coupled receptor kinase 1 substrate motif	215	0.552552	Q9BU76	T	RRPAEATSSPTSP
1.04956	-0.359397	-0.50179	-0.719899	-0.105768	0.25072	C	TRUE	Casein kinase II substrate motif;Casein Kinase II substrate motif;G protein-coupled receptor kinase 1 substrate motif;Pyruvate dehydrogenase kinase substrate motif	328	0.640302	O43823	S	DSEGDFSENDDAA
0.0020183	-0.905875	0.481506	-0.0515038	-0.393179	-0.658902	C	TRUE	Casein Kinase I substrate motif;Casein kinase II substrate motif;Casein Kinase II substrate motif;Pyruvate dehydrogenase kinase substrate motif	130	0.501154	Q5T3I0	S	KDLESCSDDDNQG
0.301588	0.177854	-0.443909	0.184217	-1.14535	-0.185689	H	FALSE	ALK kinase substrate motif	196	0.546637	P00558	Y	MKKELNYFAKALE
1.10842	0.807768	-0.0141499	0.0486547	-0.140285	0.80719	C	TRUE	Casein Kinase I substrate motif;Casein Kinase II substrate motif;G protein-coupled receptor kinase 1 substrate motif;GSK3 kinase substrate motif	882	0.531587	P07814	S	QPPLSQSSDSSPT
-1.05194	-0.312224	-0.155389	0.15562	-0.0805913	-0.851759	C	TRUE	Casein Kinase II substrate motif;DNA dependent Protein kinase substrate motif;ERK1,2 Kinase substrate motif;G protein-coupled receptor kinase 1 substrate motif;GSK-3, ERK1, ERK2, CDK5 substrate motif;WW domain binding motif	23	0.470231	P13051	S	RKRHAPSPEPAVQ
0.696349	-0.450338	0.427928	0.204767	-0.212367	0.542208	C	TRUE	Casein Kinase I substrate motif;Casein Kinase II substrate motif;ERK1,2 Kinase substrate motif;G protein-coupled receptor kinase 1 substrate motif;GSK-3, ERK1, ERK2, CDK5 substrate motif;WW domain binding motif	298	0.449092	P25440	S	AILAPGSPASPPG
-0.458382	0.0932895	1.3607	0.8431	0.379177	-0.839105	C	TRUE	Casein Kinase I substrate motif;Casein Kinase II substrate motif;PKA kinase substrate motif;PKC kinase substrate motif	76	0.813901	Q5T3R6	S	REEKFTSSQTQSP
-0.458382	0.0932895	1.3607	0.8431	0.379177	-0.839105	C	TRUE	ATM kinase substrate motif;Casein Kinase II substrate motif;DNA dependent Protein kinase substrate motif;G protein-coupled receptor kinase 1 substrate motif;GSK3 kinase substrate motif;MDC1 BRCT domain binding motif;PKA kinase substrate motif;Plk1 PBD domain binding motif	77	0.813901	Q5T3R6	S	EEKFTSSQTQSPT
-0.458382	0.0932895	1.3607	0.8431	0.379177	-0.839105	C	TRUE	G protein-coupled receptor kinase 1 substrate motif	97	0.813901	Q5T3R6	S	SFELGLSSFPPLP
-0.458382	0.0932895	1.3607	0.8431	0.379177	-0.839105	C	TRUE	MDC1 BRCT domain binding motif;Plk1 PBD domain binding motif	98	0.813901	Q5T3R6	S	FELGLSSFPPLPG
-0.458382	0.0932895	1.3607	0.8431	0.379177	-0.839105	C	TRUE	Casein Kinase I substrate motif;G protein-coupled receptor kinase 1 substrate motif;PKA kinase substrate motif;PKC kinase substrate motif	75	0.813901	Q5T3R6	T	KREEKFTSSQTQS
-0.458382	0.0932895	1.3607	0.8431	0.379177	-0.839105	C	TRUE	G protein-coupled receptor kinase 1 substrate motif	79	0.813901	Q5T3R6	T	KFTSSQTQSPTPP
-0.287118	-0.381837	-0.298087	-0.393198	-0.624243	0.873577	C	TRUE	Casein Kinase II substrate motif;G protein-coupled receptor kinase 1 substrate motif;GSK3 kinase substrate motif;MAPKAPK2 kinase substrate motif;PKA kinase substrate motif;PKC kinase substrate motif	242	0.532696	Q07955	S	RYSPRHSRSRSRT
-0.11342	0.821139	-0.169063	0.163241	0.0453032	-0.7055	C	FALSE	PKA kinase substrate motif;PKC kinase substrate motif	196	0.498369	P17612	T	KRVKGRTWTLCGT
0.840766	-0.320577	-0.0279838	0.144699	-0.130555	-0.633878	C	FALSE	Casein Kinase II substrate motif	210	0.499502	Q96T37	S	ISHLSGSGSGDER
1.21599	0.558659	0.235114	-0.149121	-0.699255	0.277628	C	TRUE	b-Adrenergic Receptor kinase substrate motif;Casein Kinase I substrate motif;Casein Kinase II substrate motif;G protein-coupled receptor kinase 1 substrate motif;PKA kinase substrate motif;PKC kinase substrate motif	12	0.646398	P30566	S	DHGSPDSYRSPLA
-0.531159	-0.310829	-0.524334	-0.451958	-0.13454	-0.629884	C	FALSE	Branched chain alpha-ketoacid dehydrogenase kinase substrate motif;Casein kinase II substrate motif;Casein Kinase II substrate motif;MAPKAPK2 kinase substrate motif	381	0.17948	Q6ZSA3	S	DSSAYRSVDEVNY
-0.0428404	-0.685133	-0.341592	-0.52772	-0.464942	0.661294	C	TRUE	ERK1,2 Kinase substrate motif;GSK-3, ERK1, ERK2, CDK5 substrate motif;PKA kinase substrate motif;PKC kinase substrate motif;WW domain binding motif	604	0.488425	Q96T23	S	KDAQRLSPIPEEV
1.07656	-0.117349	-0.115207	0.00417776	-0.265449	0.924708	C	TRUE	14-3-3 domain binding motif;AMP-activated protein kinase substrate motif;BARD1 BRCT domain binding motif;Calmodulin-dependent protein kinase I substrate motif;Calmodulin-dependent protein kinase II substrate motif;Calmodulin-dependent protein kinase IV substrate motif;Casein kinase II substrate motif;Casein Kinase II substrate motif;Chk1 kinase substrate motif;DNA dependent Protein kinase substra…	137	0.588704	B1AKZ3	S	DIIRQPSEEEIIK
-0.406178	-0.308303	-0.0265577	-0.127668	-0.394506	0.967388	C	TRUE	Casein Kinase I substrate motif;ERK1,2 Kinase substrate motif;Growth associated histone HI kinase substrate motif;GSK-3, ERK1, ERK2, CDK5 substrate motif;WW domain binding motif	673	0.52037	Q8IYB3-2	S	STREARSPQPNKR
-0.0161397	-0.204366	0.160791	0.00360224	-0.325973	-1.15673	C	TRUE	Casein Kinase I substrate motif;Cdc2 kinase substrate motif;CDK kinase substrate motif;CDK1,2,4,6 kinase substrate motif;DNA dependent Protein kinase substrate motif;ERK1,2 Kinase substrate motif;GSK-3, ERK1, ERK2, CDK5 substrate motif;PKA kinase substrate motif;PKC kinase substrate motif;WW domain binding motif	723	0.47276	P98175	S	ASDDRPSPPRGLV
0.21288	1.07451	0.100305	0.134484	-0.433857	0.889161	C	TRUE	G protein-coupled receptor kinase 1 substrate motif;PKA kinase substrate motif;PKC kinase substrate motif	1082	0.557697	Q9NYV4	S	TEPVKNSSPAPPQ
0.709908	0.283092	-0.105054	-0.331391	-0.0486211	1.38946	C	TRUE	Casein Kinase I substrate motif;Casein Kinase II substrate motif;ERK1,2 Kinase substrate motif;G protein-coupled receptor kinase 1 substrate motif;Growth associated histone HI kinase substrate motif;GSK-3, ERK1, ERK2, CDK5 substrate motif;PKA kinase substrate motif;PKC kinase substrate motif;WW domain binding motif	80	0.63842	Q9Y3X0	S	LGPSRRSPGTPRP
-0.287118	-0.373119	-0.283334	-0.393198	-0.713781	0.845992	C	TRUE	Casein Kinase I substrate motif;ERK1,2 Kinase substrate motif;G protein-coupled receptor kinase 1 substrate motif;Growth associated histone HI kinase substrate motif;GSK3 kinase substrate motif;GSK-3, ERK1, ERK2, CDK5 substrate motif;MAPKAPK2 kinase substrate motif;PKA kinase substrate motif;PKC kinase substrate motif;WW domain binding motif	238	0.536637	Q07955	S	RGSPRYSPRHSRS
0.595027	0.0769695	-0.0335843	-0.203037	-0.310075	1.37518	C	FALSE	Casein Kinase I substrate motif;Cdc2 kinase substrate motif;CDK kinase substrate motif;CDK1,2,4,6 kinase substrate motif;ERK1,2 Kinase substrate motif;G protein-coupled receptor kinase 1 substrate motif;GSK-3, ERK1, ERK2, CDK5 substrate motif;WW domain binding motif	589	0.634722	P21127	S	LAREYGSPLKAYT
0.595027	0.0769695	-0.0335843	-0.203037	-0.310075	1.37518	C	FALSE	Crk SH2 domain binding motif;EGFR kinase substrate motif;RasGAP C-terminal SH2 domain binding motif;Src kinase substrate motif;TC-PTP phosphatase substrate motif	587	0.634722	P21127	Y	FGLAREYGSPLKA
0.716946	-0.0319315	0.0483757	0.103128	-0.14693	-0.851287	C	FALSE	b-Adrenergic Receptor kinase substrate motif;BARD1 BRCT domain binding motif;Casein kinase II substrate motif;Casein Kinase II substrate motif	871	0.50397	P52948-5	S	KYGLQDSDEEEEE
0.27965	0.658736	-0.292581	0.268315	0.0506062	-0.774975	C	TRUE	Casein Kinase I substrate motif;Casein kinase II substrate motif;Casein Kinase II substrate motif;ERK1,2 Kinase substrate motif;G protein-coupled receptor kinase 1 substrate motif;GSK3 kinase substrate motif;GSK-3, ERK1, ERK2, CDK5 substrate motif;MDC1 BRCT domain binding motif;Plk1 PBD domain binding motif;Pyruvate dehydrogenase kinase substrate motif;WW domain binding motif	736	0.503365	Q9Y4H2	S	SSPAESSPEDSGY
-0.932938	0.196482	0.367595	0.513996	0.747688	0.318578	C	TRUE	Casein Kinase II substrate motif;Cdc2 kinase substrate motif;CDK kinase substrate motif;CDK1,2,4,6 kinase substrate motif;ERK1,2 Kinase substrate motif;G protein-coupled receptor kinase 1 substrate motif;GSK-3, ERK1, ERK2, CDK5 substrate motif;WW domain binding motif	203	0.587238	Q8NEF9	S	AVTIANSPSKPSE
1.12823	-0.0162681	-0.04792	-0.0411647	-0.236198	0.936064	C	TRUE	Calmodulin-dependent protein kinase II substrate motif;Chk1 kinase substrate motif;ERK1,2 Kinase substrate motif;Growth associated histone HI kinase substrate motif;GSK-3, ERK1, ERK2, CDK5 substrate motif;PAK2 kinase substrate motif;PKA kinase substrate motif;PKC kinase substrate motif;WW domain binding motif	11	0.58558	P18754	S	RIAKRRSPPADAI
0.264356	-0.069276	0.746829	0.635522	0.246469	0.551097	C	TRUE	Casein Kinase I substrate motif;Casein Kinase II substrate motif;G protein-coupled receptor kinase 1 substrate motif;GSK3 kinase substrate motif;MDC1 BRCT domain binding motif;PKA kinase substrate motif;PKC kinase substrate motif;Plk1 PBD domain binding motif	288	0.303538	Q99961	S	KIAASSSFRSSDK
0.316146	0.845591	0.215368	0.496718	0.340847	-0.228271	C	TRUE	14-3-3 domain binding motif;b-Adrenergic Receptor kinase substrate motif;Calmodulin-dependent protein kinase II substrate motif;ERK1,2 kinase substrate motif;ERK1,2 Kinase substrate motif;GSK-3, ERK1, ERK2, CDK5 substrate motif;PKA kinase substrate motif;PKC kinase substrate motif;WW domain binding motif	375	0.351778	Q63ZY3-2	S	MPGRPESPPVFRS
0.227864	-0.38479	-0.328	-1.05283	-0.499116	0.837942	C	FALSE	G protein-coupled receptor kinase 1 substrate motif;GSK3 kinase substrate motif;MDC1 BRCT domain binding motif;PKA kinase substrate motif;Plk1 PBD domain binding motif	1874	0.652338	P46100-3	S	ESKATSSSNPSSP
0.625084	0.710524	-0.22825	0.336169	0.415542	0.619554	C	TRUE	14-3-3 domain binding motif;Akt kinase substrate motif;Calmodulin-dependent protein kinase II substrate motif;Casein Kinase II substrate motif;ERK1,2 Kinase substrate motif;G protein-coupled receptor kinase 1 substrate motif;GSK-3, ERK1, ERK2, CDK5 substrate motif;MAPKAPK1 kinase substrate motif;Pim1 kinase substrate sequence;PKA kinase substrate motif;PKC epsilon kinase substrate motif;PKC kinas…	547	0.344463	Q9H1B7	S	LRKRKASPEPPDS
0.625084	0.710524	-0.22825	0.336169	0.415542	0.619554	C	TRUE	b-Adrenergic Receptor kinase substrate motif;Casein Kinase II substrate motif;G protein-coupled receptor kinase 1 substrate motif	553	0.344463	Q9H1B7	S	SPEPPDSAEGALK
-0.412467	-0.09846	0.56003	0.057277	-0.84112	0.267356	C	TRUE	G protein-coupled receptor kinase 1 substrate motif;MDC1 BRCT domain binding motif;Plk1 PBD domain binding motif	693	0.497854	Q8IYB3-2	S	RAPQTSSSPPPVR
-0.706862	-0.0273664	0.0282862	-0.071497	1.09072	-0.868861	C	TRUE	b-Adrenergic Receptor kinase substrate motif;Casein kinase II substrate motif;Casein Kinase II substrate motif;G protein-coupled receptor kinase 1 substrate motif;GSK3 kinase substrate motif;Pyruvate dehydrogenase kinase substrate motif	296	0.692742	Q8WVC0	S	NAIASDSEADSDT
-0.713071	-0.191942	-0.190405	0.0479571	-0.1435	-1.07491	C	FALSE	b-Adrenergic Receptor kinase substrate motif;Casein Kinase II substrate motif	376	0.425252	Q6ZSA3	S	HSTSDDSSAYRSV
-0.713071	-0.191942	-0.190405	0.0479571	-0.1435	-1.07491	C	FALSE	Casein Kinase I substrate motif;G protein-coupled receptor kinase 1 substrate motif;GSK3 kinase substrate motif;MAPKAPK2 kinase substrate motif;MDC1 BRCT domain binding motif;Plk1 PBD domain binding motif	377	0.425252	Q6ZSA3	S	STSDDSSAYRSVD
0.631524	-0.0129834	0.197865	0.194465	0.391108	0.856787	C	TRUE	ERK1,2 Kinase substrate motif;G protein-coupled receptor kinase 1 substrate motif;GSK-3, ERK1, ERK2, CDK5 substrate motif;MDC1 BRCT domain binding motif;PKA kinase substrate motif;PKC kinase substrate motif;Plk1 PBD domain binding motif;WW domain binding motif	1083	0.320209	Q9NYV4	S	EPVKNSSPAPPQP
-0.506521	-0.340437	0.243182	0.21014	0.603597	0.80331	C	TRUE	Casein kinase II substrate motif;Casein Kinase II substrate motif	146	0.512693	P46783	S	AEAGAGSATEFQF
-0.119117	-0.264837	0.167615	-0.442477	0.260748	0.988413	C	TRUE	DNA dependent Protein kinase substrate motif;ERK1,2 Kinase substrate motif;G protein-coupled receptor kinase 1 substrate motif;Growth associated histone HI kinase substrate motif;GSK-3, ERK1, ERK2, CDK5 substrate motif;PKA kinase substrate motif;PKC kinase substrate motif;WW domain binding motif	1316	0.508935	Q6P4R8-2	S	VVTTAPSPKQAPE
-0.357608	-0.860605	-0.0405117	-0.0824384	1.01393	-0.999047	C	TRUE	Casein Kinase I substrate motif;Casein Kinase II substrate motif;G protein-coupled receptor kinase 1 substrate motif;GSK3 kinase substrate motif	1061	0.722487	Q6AI02	S	DTMSVISGISSRG
0.770956	-0.0446319	-0.0818428	0.316957	0.765026	0.0974756	C	TRUE	ATM kinase substrate motif;Casein Kinase II substrate motif;DNA dependent Protein kinase substrate motif;G protein-coupled receptor kinase 1 substrate motif;PKA kinase substrate motif;PKC kinase substrate motif	453	0.385702	O75122	S	SRTKMVSQSQPGS
0.770956	-0.0446319	-0.0818428	0.316957	0.765026	0.0974756	C	TRUE	ATM kinase substrate motif;DNA dependent Protein kinase substrate motif;G protein-coupled receptor kinase 1 substrate motif;GSK3 kinase substrate motif	455	0.385702	O75122	S	TKMVSQSQPGSRS
0.770956	-0.0446319	-0.0818428	0.316957	0.765026	0.0974756	C	TRUE	Casein Kinase II substrate motif;G protein-coupled receptor kinase 1 substrate motif;GSK3 kinase substrate motif;MAPKAPK2 kinase substrate motif	459	0.385702	O75122	S	SQSQPGSRSGSPG
0.962587	0.0190607	0.28238	0.348799	0.29443	0.331131	C	TRUE	b-Adrenergic Receptor kinase substrate motif	50	0.312925	P36915	T	REEQTDTSDGESV
0.668753	-0.0247594	-0.435788	0.323543	0.370499	0.816068	C	TRUE	b-Adrenergic Receptor kinase substrate motif;Casein kinase II substrate motif;Casein Kinase II substrate motif	736	0.459036	P98175	S	AAYSGESDSEEEQ
0.668753	-0.0247594	-0.435788	0.323543	0.370499	0.816068	C	TRUE	b-Adrenergic Receptor kinase substrate motif;BARD1 BRCT domain binding motif;Casein Kinase I substrate motif;Casein kinase II substrate motif;Casein Kinase II substrate motif;G protein-coupled receptor kinase 1 substrate motif	738	0.459036	P98175	S	YSGESDSEEEQER
1.16318	-0.374711	-0.274145	-0.470089	-0.391588	0.0332299	C	TRUE	ERK1,2 Kinase substrate motif;GSK-3, ERK1, ERK2, CDK5 substrate motif;PKA kinase substrate motif;WW domain binding motif	169	0.620891	Q9H4L4	S	HPKNHLSPQQGGA
-0.763148	0.168257	-0.308841	-0.188989	-0.388922	-0.660728	C	TRUE	b-Adrenergic Receptor kinase substrate motif;PKA kinase substrate motif;PKC kinase substrate motif	105	0.336056	P20042	S	KDLKIESDVQEPT
-0.932832	-0.0857917	-0.413134	-0.148977	-0.132562	-0.60575	C	TRUE	14-3-3 domain binding motif;Calmodulin-dependent protein kinase II substrate motif;Calmodulin-dependent protein kinase IV substrate motif;Casein Kinase II substrate motif;Chk1 kinase substrate motif;PKA kinase substrate motif;PKC kinase substrate motif	971	0.334241	Q9UK61	S	VINRQRSSDYQFP
-0.932832	-0.0857917	-0.413134	-0.148977	-0.132562	-0.60575	C	TRUE	MDC1 BRCT domain binding motif;PKA kinase substrate motif;PKC kinase substrate motif;Plk1 PBD domain binding motif	972	0.334241	Q9UK61	S	INRQRSSDYQFPS
-0.932832	-0.0857917	-0.413134	-0.148977	-0.132562	-0.60575	C	TRUE	DNA dependent Protein kinase substrate motif;G protein-coupled receptor kinase 1 substrate motif	978	0.334241	Q9UK61	S	SDYQFPSSPFTDT
-0.932832	-0.0857917	-0.413134	-0.148977	-0.132562	-0.60575	C	TRUE	Casein Kinase I substrate motif;Casein Kinase II substrate motif;ERK1,2 Kinase substrate motif;GSK-3, ERK1, ERK2, CDK5 substrate motif;MDC1 BRCT domain binding motif;Plk1 PBD domain binding motif;WW domain binding motif	979	0.334241	Q9UK61	S	DYQFPSSPFTDTL
-0.932832	-0.0857917	-0.413134	-0.148977	-0.132562	-0.60575	C	TRUE	MAPKAPK2 kinase substrate motif	982	0.334241	Q9UK61	T	FPSSPFTDTLKGT
0.227864	-0.38479	-0.439872	-1.05283	-0.499116	0.897627	C	FALSE	Casein Kinase II substrate motif;G protein-coupled receptor kinase 1 substrate motif;MAPKAPK2 kinase substrate motif;PKA kinase substrate motif;PKC kinase substrate motif	1873	0.677628	P46100-3	S	EESKATSSSNPSS
0.227864	-0.38479	-0.439872	-1.05283	-0.499116	0.897627	C	FALSE	Casein Kinase I substrate motif;Casein Kinase II substrate motif;PKA kinase substrate motif;PKC kinase substrate motif	1872	0.677628	P46100-3	T	LEESKATSSSNPS
-0.374578	0.050746	0.388024	0.348572	0.0690147	-1.40049	C	TRUE	Casein Kinase II substrate motif;GSK-3, ERK1, ERK2, CDK5 substrate motif;WW domain binding motif	143	0.669391	Q13177	T	QKYLSFTPPEKDG
0.0280029	0.617862	0.441271	-0.012359	0.226755	0.90535	C	TRUE	14-3-3 domain binding motif;Akt kinase substrate motif;Calmodulin-dependent protein kinase II substrate motif;Casein Kinase II substrate motif;CLK1 kinase substrate motif;MAPKAPK1 kinase substrate motif;p70 Ribosomal S6 kinase substrate motif;PKA kinase substrate motif;PKC kinase substrate motif	283	0.356866	Q9Y383	S	RRHRSRSMSRERK
-0.432361	-0.220937	-0.649344	0.0139267	-0.653151	-0.485375	C	TRUE	14-3-3 domain binding motif;Calmodulin-dependent protein kinase II substrate motif;Casein Kinase II substrate motif;G protein-coupled receptor kinase 1 substrate motif;PAK2 kinase substrate motif;Pim1 kinase substrate sequence;PKA kinase substrate motif;PKC epsilon kinase substrate motif;PKC kinase substrate motif	634	0.25995	Q8IYB3-2	S	PPKRRVSHSPPPK
-0.432361	-0.220937	-0.649344	0.0139267	-0.653151	-0.485375	C	TRUE	ERK1,2 Kinase substrate motif;GSK-3, ERK1, ERK2, CDK5 substrate motif;WW domain binding motif	636	0.25995	Q8IYB3-2	S	KRRVSHSPPPKQR
-0.248936	-0.0696472	0.153805	0.14261	-0.298016	-1.23307	C	TRUE	14-3-3 domain binding motif;b-Adrenergic Receptor kinase substrate motif;Calmodulin-dependent protein kinase II substrate motif;Calmodulin-dependent protein kinase IV substrate motif;Casein kinase II substrate motif;Casein Kinase II substrate motif;Chk1 kinase substrate motif;PKA kinase substrate motif;PKC epsilon kinase substrate motif;PKC kinase substrate motif	120	0.513418	O95218	S	YIEREESDGEYDE
-0.355456	-0.0883452	0.0490731	0.160662	-0.596885	-0.992377	C	TRUE	Casein kinase II substrate motif;Casein Kinase II substrate motif;G protein-coupled receptor kinase 1 substrate motif;MDC1 BRCT domain binding motif;Plk1 PBD domain binding motif	25	0.435745	O00193	S	DDDLGSSNWEAAD
0.347779	0.282974	0.597603	0.784336	-0.357862	-0.322886	C	TRUE	b-Adrenergic Receptor kinase substrate motif;BARD1 BRCT domain binding motif;Casein kinase II substrate motif;Casein Kinase II substrate motif;G protein-coupled receptor kinase 1 substrate motif	365	0.471164	Q96ST2	S	KFHSSDSEEEEHK
2.08566	1.51476	-0.602416	-0.974546	-1.37254	1.57787	C	TRUE	Casein kinase II substrate motif;Casein Kinase II substrate motif;DNA dependent Protein kinase substrate motif;ERK1,2 Kinase substrate motif;GSK-3, ERK1, ERK2, CDK5 substrate motif;PAK2 kinase substrate motif;PKA kinase substrate motif;PKC kinase substrate motif;WW domain binding motif	176	1.51676	Q9HC35	S	KSIKRPSPAEKSH
-0.397091	0.0528336	0.421479	0.664483	0.72561	-1.49789	C	TRUE	b-Adrenergic Receptor kinase substrate motif	408	0.842579	Q9BWU0	S	RLPVDDSTGKQLV
-0.397091	0.0528336	0.421479	0.664483	0.72561	-1.49789	C	TRUE	Casein Kinase I substrate motif;MDC1 BRCT domain binding motif;PKA kinase substrate motif;PKC kinase substrate motif;Plk1 PBD domain binding motif	409	0.842579	Q9BWU0	T	LPVDDSTGKQLVA
0.0533889	0.260748	0.311038	-0.102279	-0.0601416	1.20995	C	TRUE	b-Adrenergic Receptor kinase substrate motif;Casein kinase II substrate motif;Casein Kinase II substrate motif;Pyruvate dehydrogenase kinase substrate motif	511	0.485659	Q96ST2	S	VKEAEDSDSDDNI
0.0533889	0.260748	0.311038	-0.102279	-0.0601416	1.20995	C	TRUE	b-Adrenergic Receptor kinase substrate motif;Casein Kinase I substrate motif	513	0.485659	Q96ST2	S	EAEDSDSDDNIKR
-0.36042	-0.261073	0.00805655	0.059909	0.00891709	-1.3528	C	TRUE	Casein Kinase I substrate motif;Casein kinase II substrate motif;Casein Kinase II substrate motif;DNA dependent Protein kinase substrate motif;Pyruvate dehydrogenase kinase substrate motif	663	0.535134	Q9H501	S	SEEELPSDVDLND
0.0701151	0.094911	0.0150693	-0.193998	0.436588	1.12618	C	TRUE	b-Adrenergic Receptor kinase substrate motif	23	0.471349	Q01105-2	T	HDGADETSEKEQQ
-0.706862	-0.0273664	-0.368011	-0.0204575	0.525668	-1.00349	C	TRUE	Casein kinase II substrate motif;Casein Kinase II substrate motif;G protein-coupled receptor kinase 1 substrate motif	294	0.546376	Q8WVC0	S	RKNAIASDSEADS
0.081339	-0.157522	-0.759576	-0.110433	-0.377857	1.24331	C	TRUE	Casein Kinase II substrate motif;ERK1,2 Kinase substrate motif;Growth associated histone HI kinase substrate motif;GSK-3, ERK1, ERK2, CDK5 substrate motif;PKA kinase substrate motif;PKC kinase substrate motif;WW domain binding motif	672	0.679423	Q9Y2W1	S	AAKNKKSPEIHRR
-0.0974085	0.373398	0.22404	0.512379	0.0735461	0.952707	C	FALSE	Casein Kinase I substrate motif;Casein kinase II substrate motif;Casein Kinase II substrate motif;G protein-coupled receptor kinase 1 substrate motif;Pyruvate dehydrogenase kinase substrate motif	619	0.369327	P19338	S	GFVDFNSEEDAKA
0.965322	0.0798394	0.226139	-0.520273	-0.544372	-0.396938	C	TRUE	Cdc2 kinase substrate motif;CDK kinase substrate motif;CDK1,2,4,6 kinase substrate motif;ERK1,2 Kinase substrate motif;Growth associated histone HI kinase substrate motif;GSK-3, ERK1, ERK2, CDK5 substrate motif;PKA kinase substrate motif;PKC kinase substrate motif;WW domain binding motif	360	0.58445	Q05519	S	SPKKPRSPKRKLS
-0.877713	0.00676476	-0.45338	0.166587	-0.306859	-0.619648	C	TRUE	Casein Kinase I substrate motif;Casein Kinase II substrate motif;DNA dependent Protein kinase substrate motif;ERK1,2 Kinase substrate motif;GSK-3, ERK1, ERK2, CDK5 substrate motif;WW domain binding motif	738	0.389318	Q8IYB3-2	S	KKAASPSPQSVRR
-0.535834	0.417704	0.0878701	0.278461	-0.310772	-0.959629	C	TRUE	b-Adrenergic Receptor kinase substrate motif;Casein Kinase I substrate motif;Casein Kinase II substrate motif;MAPKAPK2 kinase substrate motif	18	0.52729	Q9H814	S	QLSDSDSDMTVAP
1.52912	0.817379	-0.0892673	-0.26278	-0.627427	0.986739	C	FALSE	Casein Kinase I substrate motif;Casein Kinase II substrate motif;ERK1,2 Kinase substrate motif;G protein-coupled receptor kinase 1 substrate motif;GSK-3, ERK1, ERK2, CDK5 substrate motif;WW domain binding motif	1176	0.839916	O94979-8	S	LREQTLSPTITSG
-0.831772	-0.37235	-0.0843032	0.455439	0.361656	0.666757	C	TRUE	Casein Kinase I substrate motif;DNA dependent Protein kinase substrate motif;G protein-coupled receptor kinase 1 substrate motif	1477	0.568158	Q9NSI6-2	T	ELVGSPTQSTSSR
1.19711	0.0332299	-0.278724	0.298893	0.0721744	0.133564	C	TRUE	Casein Kinase I substrate motif;Casein Kinase II substrate motif;G protein-coupled receptor kinase 1 substrate motif;PKA kinase substrate motif;PKC kinase substrate motif	175	0.504144	P02794	T	YLFDKHTLGDSDN
0.957765	-0.0762307	0.209017	-0.302956	-0.150849	1.02418	C	TRUE	b-Adrenergic Receptor kinase substrate motif;Casein Kinase I substrate motif;Casein Kinase II substrate motif;G protein-coupled receptor kinase 1 substrate motif;GSK3 kinase substrate motif;MAPKAPK2 kinase substrate motif;PKA kinase substrate motif;PKC kinase substrate motif	467	0.578016	P30414	S	IPSDIESSKSSTR
1.45912	0.948675	-0.194196	-0.409662	-0.255787	1.13868	C	TRUE	Casein Kinase II substrate motif;G protein-coupled receptor kinase 1 substrate motif;MAPKAPK2 kinase substrate motif	104	0.823819	P46379-3	S	ASSGTGSASATHG
1.45912	0.948675	-0.194196	-0.409662	-0.255787	1.13868	C	TRUE	Casein Kinase II substrate motif	106	0.823819	P46379-3	S	SGTGSASATHGGG
1.45912	0.948675	-0.194196	-0.409662	-0.255787	1.13868	C	TRUE	Casein Kinase I substrate motif;ERK1,2 Kinase substrate motif;G protein-coupled receptor kinase 1 substrate motif;GSK-3, ERK1, ERK2, CDK5 substrate motif;WW domain binding motif	113	0.823819	P46379-3	S	ATHGGGSPPGTRG
1.45912	0.948675	-0.194196	-0.409662	-0.255787	1.13868	C	TRUE	G protein-coupled receptor kinase 1 substrate motif	102	0.823819	P46379-3	T	SGASSGTGSASAT
1.45912	0.948675	-0.194196	-0.409662	-0.255787	1.13868	C	TRUE	MAPKAPK2 kinase substrate motif	108	0.823819	P46379-3	T	TGSASATHGGGSP
1.45912	0.948675	-0.194196	-0.409662	-0.255787	1.13868	C	TRUE	MAPKAPK2 kinase substrate motif	117	0.823819	P46379-3	T	GGSPPGTRGPGAS
0.883542	0.194465	-0.172213	0.591009	0.0207689	0.673104	C	TRUE	DNA dependent Protein kinase substrate motif;G protein-coupled receptor kinase 1 substrate motif	16	0.41257	Q96EB6	S	QPGGSPSAAGADR
-0.390811	-0.762732	-0.422656	-0.444851	-0.482049	-0.151365	C	TRUE	14-3-3 domain binding motif;Calmodulin-dependent protein kinase II substrate motif;Casein Kinase II substrate motif;DNA dependent Protein kinase substrate motif;PKA kinase substrate motif;PKC kinase substrate motif	379	0.19593	P30414	S	RAYRPPSGEKWSK
-0.252307	-0.860605	-0.0349287	-0.110511	1.01393	-1.0024	C	TRUE	Casein Kinase I substrate motif;Casein Kinase II substrate motif;G protein-coupled receptor kinase 1 substrate motif;MAPKAPK2 kinase substrate motif;MDC1 BRCT domain binding motif;Plk1 PBD domain binding motif	1065	0.719929	Q6AI02	S	VISGISSRGSTVR
0.356594	-0.50461	-0.891482	-0.268591	-0.0671829	0.864652	C	TRUE	Casein Kinase I substrate motif;ERK1,2 Kinase substrate motif;GSK-3, ERK1, ERK2, CDK5 substrate motif;MDC1 BRCT domain binding motif;PKA kinase substrate motif;Plk1 PBD domain binding motif;WW domain binding motif	423	0.625676	Q6W2J9	S	DRKDGSSPPLLEK
1.19673	-0.349252	-0.188726	-0.435241	-0.362195	0.767315	C	TRUE	DNA dependent Protein kinase substrate motif;ERK1,2 Kinase substrate motif;GSK-3, ERK1, ERK2, CDK5 substrate motif;WW domain binding motif	181	0.697609	Q9H4L4	S	ATPQVPSPCCRFD
1.19673	-0.349252	-0.188726	-0.435241	-0.362195	0.767315	C	TRUE	G protein-coupled receptor kinase 1 substrate motif;GSK-3, ERK1, ERK2, CDK5 substrate motif;WW domain binding motif	176	0.697609	Q9H4L4	T	PQQGGATPQVPSP
0.483468	-0.422115	0.0468402	-0.0957279	0.0468402	1.0797	C	TRUE	14-3-3 domain binding motif;Calmodulin-dependent protein kinase II substrate motif;Calmodulin-dependent protein kinase IV substrate motif;Chk1 kinase substrate motif;ERK1,2 Kinase substrate motif;G protein-coupled receptor kinase 1 substrate motif;Growth associated histone HI kinase substrate motif;GSK-3, ERK1, ERK2, CDK5 substrate motif;PKA kinase substrate motif;PKC kinase substrate motif;WW do…	752	0.524406	P21127	S	RVKRGTSPRPPEG
0.483468	-0.422115	0.0468402	-0.0957279	0.0468402	1.0797	C	TRUE	G protein-coupled receptor kinase 1 substrate motif;PAK2 kinase substrate motif;PKA kinase substrate motif;PKC kinase substrate motif	751	0.524406	P21127	T	QRVKRGTSPRPPE
1.1783	-0.0590091	0.0462815	-0.142321	-0.340934	-0.316887	C	FALSE		680	0.567216	Q14126	S	PVDQGGSLVGRNG
-0.569219	-0.244497	-0.772629	-0.161347	-0.423081	-0.449535	C	FALSE	b-Adrenergic Receptor kinase substrate motif;Casein Kinase I substrate motif;Casein Kinase II substrate motif;G protein-coupled receptor kinase 1 substrate motif;PKA kinase substrate motif;PKC kinase substrate motif	40	0.22069	P46108	S	VFLVRDSSTSPGD
0.328721	0.9651	0.269512	0.337996	0.314522	0.406646	C	FALSE	b-Adrenergic Receptor kinase substrate motif;BARD1 BRCT domain binding motif;Casein Kinase I substrate motif;Casein kinase II substrate motif;Casein Kinase II substrate motif;G protein-coupled receptor kinase 1 substrate motif	2409	0.262446	P11717	S	HGDDQDSEDEVLT
0.241596	0.50335	0.439464	0.407516	0.305095	0.810566	C	TRUE	G protein-coupled receptor kinase 1 substrate motif;MAPKAPK2 kinase substrate motif;PKA kinase substrate motif;PKC kinase substrate motif	339	0.199595	O95232	S	SRSHDRSERKHRS
-0.287118	-0.373119	-0.31285	-0.393198	-0.713781	0.947704	C	TRUE	Src kinase substrate motif	237	0.57759	Q07955	Y	SRGSPRYSPRHSR
-0.107125	-0.49871	-0.173124	-0.238987	-0.367229	1.08672	C	TRUE	14-3-3 domain binding motif;Calmodulin-dependent protein kinase II substrate motif;Casein Kinase II substrate motif;ERK1,2 Kinase substrate motif;Growth associated histone HI kinase substrate motif;GSK-3, ERK1, ERK2, CDK5 substrate motif;PKA kinase substrate motif;PKC kinase substrate motif;WW domain binding motif;ZIP kinase substrate motif	146	0.574149	Q96MU7	S	PERRAKSPTPDGS
-0.107125	-0.49871	-0.173124	-0.238987	-0.367229	1.08672	C	TRUE	G protein-coupled receptor kinase 1 substrate motif;PKA kinase substrate motif;PKC kinase substrate motif	152	0.574149	Q96MU7	S	SPTPDGSERIGLE
0.598175	0.183328	-0.245728	-0.616083	-0.899345	1.63371	C	TRUE	G protein-coupled receptor kinase 1 substrate motif	216	0.920641	Q7L2J0	S	NAETPKSSPLPAK
-0.107125	-0.49871	-0.173124	-0.283141	-0.367229	1.08672	C	TRUE	DNA dependent Protein kinase substrate motif;G protein-coupled receptor kinase 1 substrate motif;GSK-3, ERK1, ERK2, CDK5 substrate motif;PKA kinase substrate motif;PKC kinase substrate motif;WW domain binding motif	148	0.577334	Q96MU7	T	RRAKSPTPDGSER
0.287235	-0.38479	-0.439872	-1.14478	-0.499116	0.897627	C	FALSE	ERK1,2 Kinase substrate motif;GSK-3, ERK1, ERK2, CDK5 substrate motif;MAPKAPK2 kinase substrate motif;MDC1 BRCT domain binding motif;Plk1 PBD domain binding motif;WW domain binding motif	1879	0.709193	P46100-3	S	SSSNPSSPAPDWY
-0.0685745	0.132774	0.207893	0.71914	1.03062	0.378067	C	TRUE	Cdc2 kinase substrate motif;CDK kinase substrate motif;CDK1,2,4,6 kinase substrate motif;ERK1,2 Kinase substrate motif;G protein-coupled receptor kinase 1 substrate motif;Growth associated histone HI kinase substrate motif;GSK-3, ERK1, ERK2, CDK5 substrate motif;PKA kinase substrate motif;PKC kinase substrate motif;WW domain binding motif	173	0.406912	P16403	S	TKKVAKSPKKAKV
0.53436	0.254957	-0.172213	-0.319604	0.764941	0.792854	C	TRUE	Casein Kinase I substrate motif	26	0.473796	Q96EB6	S	ADREAASSPAGEP
0.0020183	0.519944	0.151859	0.131194	-0.0695124	1.22014	C	TRUE	Casein Kinase I substrate motif;Casein Kinase II substrate motif;ERK1,2 Kinase substrate motif;G protein-coupled receptor kinase 1 substrate motif;Growth associated histone HI kinase substrate motif;GSK-3, ERK1, ERK2, CDK5 substrate motif;WW domain binding motif	178	0.483069	Q8WUA2	S	LLIPDRSPEPTRE
0.777873	0.65003	0.28238	0.25882	0.4755	0.331131	C	TRUE	Casein Kinase I substrate motif;Casein kinase II substrate motif;Casein Kinase II substrate motif;G protein-coupled receptor kinase 1 substrate motif;GSK3 kinase substrate motif	51	0.212595	P36915	S	EEQTDTSDGESVT
0.604167	-0.967501	-0.117819	0.268913	-0.20543	0.0572776	C	TRUE	Calmodulin-dependent protein kinase II substrate motif;Casein Kinase II substrate motif;ERK1,2 Kinase substrate motif;GSK3, Erk1, Erk2 and CDK5 kinase motif;GSK-3, ERK1, ERK2, CDK5 substrate motif;PKC kinase substrate motif;WW domain binding motif	382	0.531245	Q6Y7W6	T	SSARPGTPSDHQS
-0.410526	-0.22002	-0.303935	-0.566998	-0.942335	0.706641	C	TRUE	14-3-3 domain binding motif;Calmodulin-dependent protein kinase II substrate motif;CLK1 kinase substrate motif;DNA dependent Protein kinase substrate motif;G protein-coupled receptor kinase 1 substrate motif;GSK3 kinase substrate motif;PKA kinase substrate motif;PKC kinase substrate motif	201	0.550487	Q07955	S	DGPRSPSYGRSRS
-0.206493	0.325617	-0.160234	0.316262	0.739502	-1.08654	C	TRUE	Casein Kinase II substrate motif;G protein-coupled receptor kinase 1 substrate motif;PKA kinase substrate motif;PKC kinase substrate motif	221	0.632603	Q9H1E3	S	PPEKKTSTSPPPE
-0.206493	0.325617	-0.160234	0.316262	0.739502	-1.08654	C	TRUE	G protein-coupled receptor kinase 1 substrate motif;MDC1 BRCT domain binding motif;PKA kinase substrate motif;PKC kinase substrate motif;Plk1 PBD domain binding motif	222	0.632603	Q9H1E3	T	PEKKTSTSPPPEK
-0.129824	-0.677404	-0.323967	-0.0492479	-0.273779	-0.993638	C	TRUE	b-Adrenergic Receptor kinase substrate motif;BARD1 BRCT domain binding motif;Casein kinase II substrate motif;Casein Kinase II substrate motif;PKA kinase substrate motif;PKC kinase substrate motif	216	0.359642	Q9UKV3	S	SEEKGDSDDEKPR
0.316377	-0.814969	0.240864	0.381062	-0.690358	0.0703893	C	TRUE	14-3-3 domain binding motif;Calmodulin-dependent protein kinase I substrate motif;Calmodulin-dependent protein kinase II substrate motif;Calmodulin-dependent protein kinase IV substrate motif;Casein Kinase II substrate motif;Chk1 kinase substrate motif;ERK1,2 Kinase substrate motif;GSK-3, ERK1, ERK2, CDK5 substrate motif;PKA kinase substrate motif;PKC kinase substrate motif;WW domain binding motif	1035	0.530647	Q9UKJ3	S	KIYRSQSPHYFRS
-0.510091	-0.351312	-0.00314851	-0.353542	-0.978321	0.00273795	C	TRUE	Casein Kinase I substrate motif;Casein Kinase II substrate motif;G protein-coupled receptor kinase 1 substrate motif	225	0.364335	Q9UN86-2	S	EELEEKSTTPPPA
0.527271	-0.618981	0.529971	0.404903	-0.188414	-0.89507	C	TRUE	Casein Kinase II substrate motif;DNA dependent Protein kinase substrate motif;ERK1,2 Kinase substrate motif;GSK-3, ERK1, ERK2, CDK5 substrate motif;WW domain binding motif	204	0.62177	Q96JM3	S	KLAPVPSPEPQKP
-0.176821	-0.491371	-0.699302	-0.578392	-0.43047	0.882683	C	FALSE	Casein Kinase I substrate motif;Casein kinase II substrate motif;Casein Kinase II substrate motif;ERK1,2 Kinase substrate motif;GSK-3, ERK1, ERK2, CDK5 substrate motif;WW domain binding motif	85	0.581182	Q9BUR4	S	LETEFGSPSELSP
0.0136415	0.221815	-0.134445	-0.543215	-0.0571065	1.4275	C	TRUE	14-3-3 domain binding motif;Calmodulin-dependent protein kinase II substrate motif;Casein Kinase II substrate motif;PKA kinase substrate motif;PKC kinase substrate motif;ZIP kinase substrate motif	278	0.672305	Q8IXT5	S	SPRRTRSRSPLGF
-0.415077	0.2949	0.419215	-0.966122	0.193456	-0.209179	C	TRUE	b-Adrenergic Receptor kinase substrate motif;Casein Kinase I substrate motif;Casein kinase II substrate motif;Casein Kinase II substrate motif;Pyruvate dehydrogenase kinase substrate motif	102	0.523806	P54105	S	DEEEEDSDDDVEP
0.615698	0.168129	0.67699	-0.103844	-0.182606	0.907197	C	TRUE	Casein Kinase I substrate motif;Casein Kinase II substrate motif;G protein-coupled receptor kinase 1 substrate motif;PKA kinase substrate motif;PKC kinase substrate motif	332	0.449589	Q9BVS4	S	IETKEGSEFSFSD
0.615698	0.168129	0.67699	-0.103844	-0.182606	0.907197	C	TRUE	Casein kinase II substrate motif;Casein Kinase II substrate motif;Pyruvate dehydrogenase kinase substrate motif	335	0.449589	Q9BVS4	S	KEGSEFSFSDGEV
-0.382324	-0.0572215	0.263996	0.160662	-0.596885	-1.07312	C	TRUE	14-3-3 domain binding motif;Calmodulin-dependent protein kinase II substrate motif;Calmodulin-dependent protein kinase IV substrate motif;Casein kinase II substrate motif;Casein Kinase II substrate motif;Chk1 kinase substrate motif;ERK1,2 Kinase substrate motif;GSK-3, ERK1, ERK2, CDK5 substrate motif;PKA kinase substrate motif;PKC kinase substrate motif;Pyruvate dehydrogenase kinase substrate mot…	17	0.505899	O00193	S	GVKRSASPDDDLG
0.0136415	0.221815	-0.134445	-0.855197	-0.706441	1.4275	C	TRUE	14-3-3 domain binding motif;Akt kinase substrate motif;Calmodulin-dependent protein kinase II substrate motif;ERK1,2 Kinase substrate motif;Growth associated histone HI kinase substrate motif;GSK-3, ERK1, ERK2, CDK5 substrate motif;MAPKAPK1 kinase substrate motif;PKA kinase substrate motif;PKC kinase substrate motif;WW domain binding motif	280	0.816756	Q8IXT5	S	RRTRSRSPLGFYV
0.746141	-0.519924	-0.619226	-0.0789751	-0.352842	-0.473995	C	TRUE	14-3-3 domain binding motif;Akt kinase substrate motif;Calmodulin-dependent protein kinase II substrate motif;Casein Kinase I substrate motif;Cdc2 kinase substrate motif;CDK kinase substrate motif;CDK1,2,4,6 kinase substrate motif;ERK1, ERK2, SAPK, CDK5 and GSK3 kinase substrate motif;ERK1,2 Kinase substrate motif;G protein-coupled receptor kinase 1 substrate motif;Growth associated histone HI ki…	208	0.5069	Q01130	S	SRSRSKSPPKSPE
0.924404	1.9285	-0.416365	-0.590202	-0.730991	0.683113	C	TRUE	b-Adrenergic Receptor kinase substrate motif;G protein-coupled receptor kinase 1 substrate motif;MAPKAPK2 kinase substrate motif;PKA kinase substrate motif;PKC kinase substrate motif	2164	1.05425	Q01082	S	RTSSKESSPIPSP
0.0020183	-0.145638	0.151859	0.0507455	-0.485863	1.22014	C	TRUE	DNA dependent Protein kinase substrate motif;MAPKAPK2 kinase substrate motif	182	0.577371	Q8WUA2	T	DRSPEPTREQLDS
0.757706	0.34062	-0.601737	-0.428449	-0.347968	-0.770262	C	TRUE	b-Adrenergic Receptor kinase substrate motif;Casein Kinase I substrate motif;G protein-coupled receptor kinase 1 substrate motif;GSK3 kinase substrate motif;MAPKAPK2 kinase substrate motif	166	0.594374	Q7Z5K2-3	S	FDSDDESLPVSSK
-0.256479	-0.191032	-0.288206	-0.194047	-0.302564	-1.1196	C	TRUE	Casein Kinase I substrate motif;ERK1,2 Kinase substrate motif;G protein-coupled receptor kinase 1 substrate motif;Growth associated histone HI kinase substrate motif;GSK3 kinase substrate motif;GSK-3, ERK1, ERK2, CDK5 substrate motif;PKA kinase substrate motif;PKC kinase substrate motif;WW domain binding motif	666	0.359476	O00267	S	GGFAPMSPRISSP
0.527271	-0.708611	0.529971	0.404903	-0.146947	-0.89507	C	TRUE	Casein Kinase I substrate motif;Casein Kinase II substrate motif;ERK1,2 Kinase substrate motif;GSK-3, ERK1, ERK2, CDK5 substrate motif;WW domain binding motif	214	0.637783	Q96JM3	S	QKPAPVSPESVKA
0.675093	1.17881	0.178364	0.185232	-0.171742	0.0206273	C	TRUE	Cdc2 kinase substrate motif;CDK kinase substrate motif;CDK1,2,4,6 kinase substrate motif;ERK1,2 Kinase substrate motif;Growth associated histone HI kinase substrate motif;GSK-3, ERK1, ERK2, CDK5 substrate motif;MDC1 BRCT domain binding motif;Plk1 PBD domain binding motif;WW domain binding motif	705	0.495929	Q8IYB3-2	S	RRGASSSPQRRQS
0.27965	0.623774	-0.292581	0.252779	0.118227	-0.916729	C	TRUE	PKA kinase substrate motif;PKC kinase substrate motif	730	0.542303	Q9Y4H2	S	GGGYKASSPAESS
0.27965	0.623774	-0.292581	0.252779	0.118227	-0.916729	C	TRUE	b-Adrenergic Receptor kinase substrate motif;Casein kinase II substrate motif;Casein Kinase II substrate motif;MAPKAPK2 kinase substrate motif	735	0.542303	Q9Y4H2	S	ASSPAESSPEDSG
0.378845	0.593688	0.384492	0.269392	0.0773797	1.00267	C	TRUE	14-3-3 domain binding motif;Calmodulin-dependent protein kinase II substrate motif;Casein Kinase II substrate motif;CLK1 kinase substrate motif;PKA kinase substrate motif;PKC epsilon kinase substrate motif;PKC kinase substrate motif;ZIP kinase substrate motif	531	0.318402	Q16630-2	S	GSRRERSRERDHS
0.378845	0.593688	0.384492	0.269392	0.0773797	1.00267	C	TRUE	14-3-3 domain binding motif;Akt kinase substrate motif;Calmodulin-dependent protein kinase II substrate motif;Casein Kinase II substrate motif;CLK1 kinase substrate motif;MAPKAPK1 kinase substrate motif;PKA kinase substrate motif;PKC kinase substrate motif	537	0.318402	Q16630-2	S	SRERDHSRSREKS
-1.09074	0.432852	-0.0703453	0.120617	0.113967	0.324119	C	TRUE	Casein kinase II substrate motif;Casein Kinase II substrate motif;PKA kinase substrate motif	356	0.549512	Q6WKZ4	S	RKKHLFSSTENLA
0.69804	0.749147	0.271904	0.493647	0.10916	-0.329158	C	TRUE	14-3-3 domain binding motif;Calmodulin-dependent protein kinase II substrate motif;Casein Kinase I substrate motif;Casein Kinase II substrate motif;ERK1,2 Kinase substrate motif;GSK-3, ERK1, ERK2, CDK5 substrate motif;PKA kinase substrate motif;PKC kinase substrate motif;WW domain binding motif	1100	0.406085	Q9Y4H2	S	EAARVASPTSGVK
0.975337	-0.0459322	0.209017	-0.283299	0.0589399	1.02418	C	TRUE	Casein kinase II substrate motif;Casein Kinase II substrate motif;DNA dependent Protein kinase substrate motif;G protein-coupled receptor kinase 1 substrate motif;GSK3 kinase substrate motif	463	0.548384	P30414	S	RRILIPSDIESSK
-0.458382	0.0932895	1.3607	0.8431	1.30276	-0.839105	C	TRUE	Casein Kinase II substrate motif;DNA dependent Protein kinase substrate motif	91	0.927247	Q5T3R6	S	PKPPSPSFELGLS
-1.09074	0.432852	-0.0703453	0.202386	0.113967	0.324119	C	TRUE	G protein-coupled receptor kinase 1 substrate motif;MDC1 BRCT domain binding motif;Plk1 PBD domain binding motif	358	0.55493	Q6WKZ4	T	KHLFSSTENLAAG
0.0939653	0.344487	-0.277901	-0.240844	0.443395	-1.03715	C	TRUE	b-Adrenergic Receptor kinase substrate motif;BARD1 BRCT domain binding motif;Casein kinase II substrate motif;Casein Kinase II substrate motif	151	0.540239	Q15185	S	DDDSQDSDDEKMP
0.604547	0.958062	0.252052	0.342555	0.247685	-0.149246	C	TRUE	BARD1 BRCT domain binding motif;Casein Kinase I substrate motif;Casein kinase II substrate motif;Casein Kinase II substrate motif;G protein-coupled receptor kinase 1 substrate motif	141	0.374128	P18858	S	EVLEEQSEDEDRE
0.707614	0.532864	0.620023	0.373398	0.251931	0.384714	C	TRUE	Casein Kinase I substrate motif	20	0.171262	O75569	T	EREDSGTFSLGKM
0.678522	0.115832	0.0728604	0.128821	0.123666	1.20639	C	TRUE	14-3-3 domain binding motif;Calmodulin-dependent protein kinase II substrate motif;Casein kinase II substrate motif;Casein Kinase II substrate motif;ERK1,2 Kinase substrate motif;Growth associated histone HI kinase substrate motif;GSK-3, ERK1, ERK2, CDK5 substrate motif;PKA kinase substrate motif;PKC epsilon kinase substrate motif;PKC kinase substrate motif;WW domain binding motif	116	0.461433	Q9UNZ2-5	S	GPPRKKSPNELVD
0.27965	0.623774	-0.336883	0.252779	0.118227	-0.916729	C	TRUE	Casein Kinase I substrate motif;Casein kinase II substrate motif;Casein Kinase II substrate motif;ERK1,2 Kinase substrate motif;G protein-coupled receptor kinase 1 substrate motif;GSK3 kinase substrate motif;GSK-3, ERK1, ERK2, CDK5 substrate motif;MDC1 BRCT domain binding motif;PKA kinase substrate motif;PKC kinase substrate motif;Plk1 PBD domain binding motif;WW domain binding motif	731	0.547537	Q9Y4H2	S	GGYKASSPAESSP
1.07499	0.0154981	0.195725	0.158983	0.00633393	0.829362	C	TRUE	Casein Kinase II substrate motif;Cdc2 kinase substrate motif;CDK kinase substrate motif;CDK1,2,4,6 kinase substrate motif;ERK1,2 Kinase substrate motif;GSK-3, ERK1, ERK2, CDK5 substrate motif;WW domain binding motif	146	0.456119	Q8N6H7	S	SAVPNHSPEKKDS
0.422449	-0.46069	-0.448902	-0.332844	-0.800299	1.18244	C	TRUE	14-3-3 domain binding motif;Calmodulin-dependent protein kinase II substrate motif;Casein Kinase I substrate motif;Casein Kinase II substrate motif;ERK1,2 Kinase substrate motif;G protein-coupled receptor kinase 1 substrate motif;GSK3 kinase substrate motif;GSK-3, ERK1, ERK2, CDK5 substrate motif;MAPKAPK1 kinase substrate motif;PAK2 kinase substrate motif;PKA kinase substrate motif;PKC epsilon ki…	388	0.736164	Q8IYB3-2	S	RKTRRLSPSASPP
0.346986	0.18574	-0.442163	-0.358639	-0.534851	1.6872	C	TRUE	14-3-3 domain binding motif;Calmodulin-dependent protein kinase II substrate motif;Casein Kinase II substrate motif;ERK1,2 Kinase substrate motif;G protein-coupled receptor kinase 1 substrate motif;Growth associated histone HI kinase substrate motif;GSK-3, ERK1, ERK2, CDK5 substrate motif;PKA kinase substrate motif;PKC kinase substrate motif;WW domain binding motif	222	0.834434	Q96I25	S	EQDRPRSPTGPSN
0.290896	0.517327	0.227248	-0.972506	0.52647	-0.127554	C	TRUE	b-Adrenergic Receptor kinase substrate motif;Casein Kinase I substrate motif;Casein Kinase II substrate motif;G protein-coupled receptor kinase 1 substrate motif;PKA kinase substrate motif;PKC kinase substrate motif	150	0.567017	Q9H501	S	CKFKIDSNISPKK
0.756085	0.0504666	0.453755	0.515712	0.737773	0.130009	C	TRUE	b-Adrenergic Receptor kinase substrate motif;Casein Kinase I substrate motif;Casein kinase II substrate motif;Casein Kinase II substrate motif;G protein-coupled receptor kinase 1 substrate motif;Pyruvate dehydrogenase kinase substrate motif	466	0.297432	Q9BWU0	S	DEDFYDSDDDTFL
-0.393515	-0.301482	-0.491835	-0.240299	-0.710449	-0.677837	C	TRUE	Casein Kinase I substrate motif;Casein Kinase II substrate motif;G protein-coupled receptor kinase 1 substrate motif	691	0.194163	Q8IYB3-2	T	RPRAPQTSSSPPP
-0.867303	0.0156396	-0.599222	-0.46949	0.221939	-0.406885	C	TRUE	14-3-3 domain binding motif;Akt kinase substrate motif;Calmodulin-dependent protein kinase II substrate motif;Casein Kinase II substrate motif;CLK1 kinase substrate motif;MAPKAPK1 kinase substrate motif;p70 Ribosomal S6 kinase substrate motif;Phosphorylase kinase substrate motif;PKA kinase substrate motif;PKC epsilon kinase substrate motif;PKC kinase substrate motif;ZIP kinase substrate motif	138	0.402002	P84103	S	DRRRERSLSRERN
1.11237	-0.568898	-0.115863	-0.211131	-0.413365	0.542011	C	TRUE	Casein Kinase I substrate motif;Casein kinase II substrate motif;Casein Kinase II substrate motif;ERK1,2 Kinase substrate motif;G protein-coupled receptor kinase 1 substrate motif;Growth associated histone HI kinase substrate motif;GSK-3, ERK1, ERK2, CDK5 substrate motif;PKA kinase substrate motif;PKC kinase substrate motif;WW domain binding motif	145	0.642464	Q6NYC8	S	SREERLSPRETRE
0.643394	0.632455	-0.208728	-0.524894	-0.102218	1.6628	C	TRUE		148	0.796419	Q6PKG0	S	QSPPEHSAPAKVV
0.297603	-0.597974	-0.132404	-0.543446	-0.42843	-0.775413	C	TRUE	b-Adrenergic Receptor kinase substrate motif	11	0.38774	A0AV56	S	LSGLGDSGAAGAA
1.02389	-0.360106	0.00547185	-0.300413	-0.472329	1.0345	C	TRUE	14-3-3 domain binding motif;ATM kinase substrate motif;Calmodulin-dependent protein kinase II substrate motif;CLK1 kinase substrate motif;DNA dependent Protein kinase substrate motif;G protein-coupled receptor kinase 1 substrate motif;GSK3 kinase substrate motif;MAPKAPK1 kinase substrate motif;PKA kinase substrate motif;PKC kinase substrate motif;ZIP kinase substrate motif	515	0.695288	Q96MU7	S	HKRRMHSQPRSRG
0.373731	0.935536	0.39846	0.182947	0.537644	0.309526	C	TRUE	14-3-3 domain binding motif;Calmodulin-dependent protein kinase II substrate motif;Casein Kinase I substrate motif;DNA dependent Protein kinase substrate motif;ERK1,2 Kinase substrate motif;G protein-coupled receptor kinase 1 substrate motif;GSK3 kinase substrate motif;GSK-3, ERK1, ERK2, CDK5 substrate motif;PKA kinase substrate motif;PKC kinase substrate motif;WW domain binding motif	564	0.261806	Q9NRA8	S	LGQRAPSPPLSQV
1.27906	0.558659	0.235114	0.0958569	-0.699255	0.277628	C	TRUE	Casein Kinase I substrate motif;Casein Kinase II substrate motif;ERK1,2 Kinase substrate motif;GSK-3, ERK1, ERK2, CDK5 substrate motif;WW domain binding motif	9	0.64341	P30566	S	AGGDHGSPDSYRS
0.924404	1.9285	-0.416365	-0.590202	-0.730991	1.32326	C	TRUE	Casein Kinase I substrate motif;ERK1,2 Kinase substrate motif;G protein-coupled receptor kinase 1 substrate motif;GSK3 kinase substrate motif;GSK-3, ERK1, ERK2, CDK5 substrate motif;MAPKAPK2 kinase substrate motif;MDC1 BRCT domain binding motif;PKA kinase substrate motif;PKC kinase substrate motif;Plk1 PBD domain binding motif;WW domain binding motif	2165	1.13045	Q01082	S	TSSKESSPIPSPT
-0.152132	-0.00529937	1.09315	-0.0349435	-0.217541	0.5655	C	TRUE	14-3-3 domain binding motif;Akt kinase substrate motif;Calmodulin-dependent protein kinase II substrate motif;Casein Kinase II substrate motif;MAPKAPK1 kinase substrate motif;p70 Ribosomal S6 kinase substrate motif;Phosphorylase kinase substrate motif;PKA kinase substrate motif;PKC kinase substrate motif	299	0.515093	Q6P0Q8	S	MRPRSRSLSPGRS
0.340505	0.913493	0.33182	0.540226	0.436695	0.11836	C	TRUE	BARD1 BRCT domain binding motif;Casein kinase II substrate motif;Casein Kinase II substrate motif;G protein-coupled receptor kinase 1 substrate motif	39	0.267965	Q99613	S	KQPLLLSEDEEDT
0.125652	-0.677404	-0.323967	-0.146627	-0.273779	-0.993638	C	TRUE	Casein Kinase II substrate motif;G protein-coupled receptor kinase 1 substrate motif;GSK3 kinase substrate motif;MAPKAPK2 kinase substrate motif;PKA kinase substrate motif;PKC kinase substrate motif	206	0.39738	Q9UKV3	S	RHSPRKSSSISEE
-1.27003	0.195599	0.0919367	0.111031	0.190299	0.290071	C	TRUE	Casein Kinase II substrate motif;MDC1 BRCT domain binding motif;Plk1 PBD domain binding motif	357	0.594455	Q6WKZ4	S	KKHLFSSTENLAA
-0.379832	0.308128	0.453333	0.486251	0.721066	0.727616	C	TRUE	ERK1,2 Kinase substrate motif;Growth associated histone HI kinase substrate motif;GSK-3, ERK1, ERK2, CDK5 substrate motif;PKA kinase substrate motif;PKC kinase substrate motif;WW domain binding motif	94	0.40893	Q53EL6	S	GLTVPTSPKGRLL
0.241717	0.211386	-0.345161	-0.332753	0.200504	1.46775	C	TRUE	b-Adrenergic Receptor kinase substrate motif;GSK-3, ERK1, ERK2, CDK5 substrate motif;MAPKAPK2 kinase substrate motif;WW domain binding motif	326	0.660334	O75533	T	GDSIGETPTPGAS
0.241717	0.211386	-0.345161	-0.332753	0.200504	1.46775	C	TRUE	Casein Kinase I substrate motif;DNA dependent Protein kinase substrate motif;G protein-coupled receptor kinase 1 substrate motif;GSK-3, ERK1, ERK2, CDK5 substrate motif;WW domain binding motif	328	0.660334	O75533	T	SIGETPTPGASKR
0.83066	0.532864	0.472384	0.535456	0.251931	-0.152923	C	TRUE	14-3-3 domain binding motif;b-Adrenergic Receptor kinase substrate motif;Calmodulin-dependent protein kinase II substrate motif;Calmodulin-dependent protein kinase IV substrate motif;Casein Kinase I substrate motif;Casein Kinase II substrate motif;Chk1 kinase substrate motif;G protein-coupled receptor kinase 1 substrate motif;GSK3 kinase substrate motif;PKA kinase substrate motif;PKC epsilon kina…	18	0.332726	O75569	S	PLEREDSGTFSLG
-0.334991	-0.783046	-0.295854	-0.804048	0.0496308	0.355806	C	TRUE	Casein Kinase I substrate motif;G protein-coupled receptor kinase 1 substrate motif	1177	0.456275	Q9UQ35	T	PPQEDATASPPRQ
-1.41292	-0.228542	0.893285	1.18027	0.728312	-1.84006	C	TRUE	b-Adrenergic Receptor kinase substrate motif;Casein Kinase I substrate motif;Casein Kinase II substrate motif;PKA kinase substrate motif;PKC kinase substrate motif	64	1.27113	Q9Y450	S	YEDLKESSNSVSN
-1.41292	-0.228542	0.893285	1.18027	0.728312	-1.84006	C	TRUE	Casein Kinase II substrate motif	67	1.27113	Q9Y450	S	LKESSNSVSNHQL
0.600459	0.0366087	-0.279687	1.03984	-0.232718	0.0783367	C	TRUE	ERK1,2 Kinase substrate motif;G protein-coupled receptor kinase 1 substrate motif;Growth associated histone HI kinase substrate motif;GSK-3, ERK1, ERK2, CDK5 substrate motif;PKA kinase substrate motif;PKC kinase substrate motif;WW domain binding motif	320	0.514633	A8K9X5	S	SSALRKSPMMPEN
1.09714	-0.15835	0.211635	-0.193189	-0.0727255	-0.541951	C	TRUE	Casein Kinase I substrate motif;Casein kinase II substrate motif;Casein Kinase II substrate motif;G protein-coupled receptor kinase 1 substrate motif	161	0.563975	Q1KMD3	S	DEPEERSGDETPG
1.09714	-0.15835	0.211635	-0.193189	-0.0727255	-0.541951	C	TRUE	b-Adrenergic Receptor kinase substrate motif;Casein Kinase I substrate motif;Casein Kinase II substrate motif;GSK-3, ERK1, ERK2, CDK5 substrate motif;MAPKAPK2 kinase substrate motif;WW domain binding motif	165	0.563975	Q1KMD3	T	ERSGDETPGSEVP
-1.41292	-0.228542	0.893285	1.18612	0.728312	-1.84006	C	TRUE	Casein Kinase II substrate motif;G protein-coupled receptor kinase 1 substrate motif;GSK3 kinase substrate motif;MDC1 BRCT domain binding motif;PKA kinase substrate motif;PKC kinase substrate motif;Plk1 PBD domain binding motif	65	1.27232	Q9Y450	S	EDLKESSNSVSNH
1.51359	1.15556	-1.13135	-0.901904	-1.52916	2.48877	C	TRUE	Calmodulin-dependent protein kinase II substrate motif;Casein Kinase II substrate motif;Chk1 kinase substrate motif;ERK1,2 Kinase substrate motif;GSK-3, ERK1, ERK2, CDK5 substrate motif;MDC1 BRCT domain binding motif;PKA kinase substrate motif;PKC kinase substrate motif;Plk1 PBD domain binding motif;WW domain binding motif	183	1.66299	Q6FI81	S	SITKKSSPSVKPA
0.0332299	0.344487	-0.444459	0.4336	0.443395	-1.03715	C	TRUE	ATM kinase substrate motif;b-Adrenergic Receptor kinase substrate motif;Casein Kinase I substrate motif;Casein Kinase II substrate motif;DNA dependent Protein kinase substrate motif	148	0.594815	Q15185	S	DGADDDSQDSDDE
-0.20999	-0.11937	-0.076615	-0.163559	-0.879595	1.16247	C	TRUE	14-3-3 domain binding motif;Calmodulin-dependent protein kinase II substrate motif;ERK1,2 Kinase substrate motif;GSK-3, ERK1, ERK2, CDK5 substrate motif;MAPKAPK2 kinase substrate motif;PKA kinase substrate motif;PKC kinase substrate motif;WW domain binding motif	303	0.66367	Q13247	S	SQSRSNSPLPVPP
1.05026	-0.457479	-0.0572716	0.313246	-0.226594	0.580146	C	TRUE	AMP-activated protein kinase substrate motif;Casein Kinase I substrate motif;Casein kinase II substrate motif;Casein Kinase II substrate motif;Pyruvate dehydrogenase kinase substrate motif	225	0.558699	O75643	S	EVREEASDDDMEG
-0.241437	-0.697569	0.0251706	-0.285935	-0.884194	0.51167	C	TRUE	Casein Kinase I substrate motif;Casein Kinase II substrate motif	621	0.501772	P52756	S	GLVAAYSGDSDNE
-0.241437	-0.697569	0.0251706	-0.285935	-0.884194	0.51167	C	TRUE	b-Adrenergic Receptor kinase substrate motif;Casein kinase II substrate motif;Casein Kinase II substrate motif	624	0.501772	P52756	S	AAYSGDSDNEEEL
-0.619178	-0.363732	-0.078716	-0.344666	-0.499789	-0.926865	C	FALSE	Casein Kinase I substrate motif;Casein Kinase II substrate motif	847	0.287034	Q9NZB2	S	SVLEGLSFSRQSH
-0.640325	-0.487281	0.0263043	-0.278776	-0.0351504	0.929336	C	TRUE	G protein-coupled receptor kinase 1 substrate motif;MAPKAPK2 kinase substrate motif;MDC1 BRCT domain binding motif;Plk1 PBD domain binding motif	838	0.557031	Q9UQ35	S	RQSHSSSSPHPKV
0.87688	1.17082	-0.264391	-0.35216	-0.851626	1.80116	C	TRUE	Casein Kinase I substrate motif;Casein Kinase II substrate motif;ERK1,2 Kinase substrate motif;G protein-coupled receptor kinase 1 substrate motif;Growth associated histone HI kinase substrate motif;GSK3 kinase substrate motif;GSK-3, ERK1, ERK2, CDK5 substrate motif;MAPKAPK2 kinase substrate motif;WW domain binding motif	674	1.03523	Q96T37	S	APSPDRSPELSSS
-0.130193	0.87947	0.302524	0.109561	0.857503	0.0469807	C	TRUE	DNA dependent Protein kinase substrate motif;PKA kinase substrate motif;PKC kinase substrate motif	13	0.428993	P33316-2	S	TPAISPSKRARPA
-0.649137	-0.585213	-0.130586	-0.52048	-0.270782	0.704961	C	TRUE	14-3-3 domain binding motif;Akt kinase substrate motif;Calmodulin-dependent protein kinase II substrate motif;G protein-coupled receptor kinase 1 substrate motif;MAPKAPK1 kinase substrate motif;MDC1 BRCT domain binding motif;PKA kinase substrate motif;PKC kinase substrate motif;Plk1 PBD domain binding motif	21	0.504199	Q15149-4	S	GRKRTSSEDNLYL
1.33805	-0.426136	-0.666118	-0.552135	-0.454763	0.424386	C	TRUE	PKA kinase substrate motif;PKC kinase substrate motif	1098	0.785947	Q76FK4	S	ETDHRNSSPGEAS
-0.619178	-0.363732	-0.078716	-0.355295	-0.499789	-0.926865	C	FALSE	Casein Kinase I substrate motif;Casein Kinase II substrate motif	849	0.286122	Q9NZB2	S	LEGLSFSRQSHTL
-0.619178	-0.363732	-0.078716	-0.355295	-0.499789	-0.926865	H	FALSE	Casein kinase II substrate motif;Casein Kinase II substrate motif;PKA kinase substrate motif;PKC kinase substrate motif	841	0.286122	Q9NZB2	S	VEKMRQSVLEGLS
-0.00203277	-0.183518	-0.585561	-0.583939	-0.248176	-0.915284	C	TRUE	14-3-3 domain binding motif;Akt kinase substrate motif;Calmodulin-dependent protein kinase II substrate motif;Casein Kinase II substrate motif;MAPKAPK1 kinase substrate motif;PKA kinase substrate motif;PKC kinase substrate motif;ZIP kinase substrate motif	305	0.334585	O95218-2	S	KKRRTRSRSPESQ
-0.00871635	0.576086	-0.0723917	-0.6964	0.47415	1.09078	C	TRUE	14-3-3 domain binding motif;Akt kinase substrate motif;Calmodulin-dependent protein kinase II substrate motif;Casein Kinase II substrate motif;MAPKAPK1 kinase substrate motif;PAK2 kinase substrate motif;PKA kinase substrate motif;PKC epsilon kinase substrate motif;PKC kinase substrate motif	333	0.620795	O95232	S	SRDRRRSRSHDRS
1.06606	0.0154981	0.205267	0.132643	0.00633393	0.933573	C	TRUE	Casein Kinase I substrate motif;G protein-coupled receptor kinase 1 substrate motif	139	0.47755	Q8N6H7	S	LWIDNMSSAVPNH
1.06606	0.0154981	0.205267	0.132643	0.00633393	0.933573	C	TRUE	MDC1 BRCT domain binding motif;Plk1 PBD domain binding motif	140	0.47755	Q8N6H7	S	WIDNMSSAVPNHS
0.805953	-0.412825	0.161178	0.0176369	-0.250543	1.03358	C	TRUE	b-Adrenergic Receptor kinase substrate motif	68	0.578159	Q15154-3	S	NDISPESSPGVGR
-1.22186	0.382611	-0.0752464	0.56306	0.321235	-0.0143981	C	TRUE	Casein Kinase II substrate motif;MAPKAPK2 kinase substrate motif	67	0.642666	P13051	S	PPSSPLSAEQLDR
0.142871	-0.00709501	0.435202	-0.114941	-0.0606982	1.26334	C	FALSE	b-Adrenergic Receptor kinase substrate motif;Casein Kinase II substrate motif;G protein-coupled receptor kinase 1 substrate motif	77	0.522349	Q96GN5	T	RIFIEDTDSETED
0.688404	0.772816	0.575796	-0.0148056	0.488618	0.108491	C	TRUE	BARD1 BRCT domain binding motif;Casein kinase II substrate motif;Casein Kinase II substrate motif	403	0.319359	Q5JSH3	S	SNDAAQSDDEEKL
0.487075	0.443501	0.327687	0.0309716	0.438825	1.05304	C	TRUE	14-3-3 domain binding motif;Calmodulin-dependent protein kinase II substrate motif;Casein Kinase I substrate motif;Casein Kinase II substrate motif;G protein-coupled receptor kinase 1 substrate motif;PKA kinase substrate motif;PKC kinase substrate motif	205	0.333062	Q9BQ52	S	SPERPLSRLSPER
-1.22186	0.382611	-0.140953	0.56306	0.321235	-0.101825	C	TRUE	Casein Kinase I substrate motif;Casein Kinase II substrate motif;ERK1,2 Kinase substrate motif;G protein-coupled receptor kinase 1 substrate motif;GSK-3, ERK1, ERK2, CDK5 substrate motif;MDC1 BRCT domain binding motif;Plk1 PBD domain binding motif;WW domain binding motif	64	0.645489	P13051	S	PGTPPSSPLSAEQ
0.924404	1.9285	-0.416365	-0.590202	-0.730991	1.41229	C	TRUE	DNA dependent Protein kinase substrate motif	2171	1.14538	Q01082	T	SPIPSPTSDRKAK
0.797263	-0.609462	-0.395302	-0.253808	-0.286111	1.04614	C	TRUE	b-Adrenergic Receptor kinase substrate motif;Casein kinase II substrate motif;Casein Kinase II substrate motif	122	0.691253	Q5VZL5	S	RVTQHESDNENEI
0.405557	1.09092	0.217107	0.35727	0.329526	0.382944	C	TRUE	Casein kinase II substrate motif;Casein Kinase II substrate motif;G protein-coupled receptor kinase 1 substrate motif;PKA kinase substrate motif;Pyruvate dehydrogenase kinase substrate motif	164	0.314148	O60841	S	NKKWDGSEEDEDN
-0.545217	-0.207343	-0.386035	-0.566998	-0.942335	0.704872	C	TRUE	Casein Kinase II substrate motif;ERK1,2 Kinase substrate motif;Growth associated histone HI kinase substrate motif;GSK-3, ERK1, ERK2, CDK5 substrate motif;WW domain binding motif	199	0.559707	Q07955	S	KVDGPRSPSYGRS
0.389788	0.554246	0.311038	0.328492	0.218471	-1.03195	C	TRUE	b-Adrenergic Receptor kinase substrate motif;Casein kinase II substrate motif;Casein Kinase II substrate motif;G protein-coupled receptor kinase 1 substrate motif	641	0.579237	P35221	S	PEELDDSDFETED
0.389788	0.554246	0.311038	0.328492	0.218471	-1.03195	C	TRUE	Casein Kinase II substrate motif;Growth associated histone HI kinase substrate motif;GSK-3, ERK1, ERK2, CDK5 substrate motif;LKB1 Kinase substrate motif;WW domain binding motif	634	0.579237	P35221	T	AVLMIRTPEELDD
0.0714879	-1.13597	-0.256252	0.459012	0.293606	-1.05352	C	TRUE	G protein-coupled receptor kinase 1 substrate motif;MAPKAPK2 kinase substrate motif	512	0.682601	Q96G74	S	ATSPLVSLYPALE
-0.927912	-0.0482641	0.449852	0.280719	0.332966	0.795519	C	TRUE	DNA dependent Protein kinase substrate motif;G protein-coupled receptor kinase 1 substrate motif	12	0.593013	Q9GZP8	T	GAALEPTSQKPGV
-0.763148	0.168257	0.575603	-0.188989	-0.388922	-0.947943	C	TRUE	Casein Kinase II substrate motif;DNA dependent Protein kinase substrate motif;G protein-coupled receptor kinase 1 substrate motif	111	0.570909	P20042	T	SDVQEPTEPEDDL
0.141171	-0.172718	-0.295287	-0.234211	-1.08688	1.27435	C	TRUE	14-3-3 domain binding motif;Akt kinase substrate motif;Calmodulin-dependent protein kinase II substrate motif;CLK1 kinase substrate motif;DMPK1,2 kinase substrate motif;G protein-coupled receptor kinase 1 substrate motif;GSK3 kinase substrate motif;MAPKAPK1 kinase substrate motif;MAPKAPK2 kinase substrate motif;p70 Ribosomal S6 kinase substrate motif;Phosphorylase kinase substrate motif;PKA kinas…	167	0.771209	Q16629	S	RRSRSISLRRSRS
0.332851	-1.36424	0.398022	0.513592	0.255561	-0.854155	C	TRUE	ERK1,2 Kinase substrate motif;GSK-3, ERK1, ERK2, CDK5 substrate motif;PKA kinase substrate motif;PKC kinase substrate motif;WW domain binding motif	64	0.787783	Q96G74	S	GARPRASPPPQGP
0.778546	0.294664	0.471344	0.630126	0.558855	0.196608	C	TRUE	14-3-3 domain binding motif;Akt kinase substrate motif;Calmodulin-dependent protein kinase II substrate motif;ERK1,2 Kinase substrate motif;G protein-coupled receptor kinase 1 substrate motif;GSK-3, ERK1, ERK2, CDK5 substrate motif;MAPKAPK1 kinase substrate motif;PKA kinase substrate motif;PKC kinase substrate motif;WW domain binding motif	236	0.2155	Q6Y7W6	S	ERWRPHSPDGPRS
0.84165	-0.293323	0.457647	0.718175	0.343124	0.282974	C	TRUE	b-Adrenergic Receptor kinase substrate motif;Casein Kinase I substrate motif;Casein kinase II substrate motif;Casein Kinase II substrate motif;PKA kinase substrate motif;PKC kinase substrate motif;Pyruvate dehydrogenase kinase substrate motif	261	0.399206	P08238	S	SDEEDDSGKDKKK
0.349704	0.703544	0.463099	0.438186	0.31313	-0.826616	C	TRUE	DNA dependent Protein kinase substrate motif;ERK1,2 Kinase substrate motif;GSK-3, ERK1, ERK2, CDK5 substrate motif;WW domain binding motif	63	0.540181	Q9UPQ0-6	S	RSRQTPSPDVVLR
1.60274	2.63406	-2.17638	-2.2425	-1.59715	1.0444	C	TRUE	MDC1 BRCT domain binding motif;Plk1 PBD domain binding motif	79	2.13655	Q15003	T	FDLQFSTDSPRLL
0.908659	0.196229	0.258338	0.590913	0.329985	0.541811	C	TRUE	Casein Kinase I substrate motif;Casein Kinase II substrate motif;PKA kinase substrate motif;PKC kinase substrate motif	568	0.26516	P17812	S	SPRDTYSDRSGSS
0.276199	-0.232329	0.770871	0.0233263	0.484087	0.844466	C	TRUE	Casein Kinase I substrate motif;Casein Kinase II substrate motif;ERK1,2 Kinase substrate motif;G protein-coupled receptor kinase 1 substrate motif;GSK-3, ERK1, ERK2, CDK5 substrate motif;WW domain binding motif	294	0.421933	Q8IVF2	S	RDAHDVSPTSTDT
0.282855	0.918385	0.582074	0.366924	0.425889	-0.334717	C	TRUE	b-Adrenergic Receptor kinase substrate motif	830	0.413032	Q6PKG0	S	SNPPLESHVGWVM
1.20802	0.635894	-0.305146	-0.264097	-0.133416	1.55331	C	TRUE	Casein kinase II substrate motif;Casein Kinase II substrate motif;ERK1,2 Kinase substrate motif;GSK-3, ERK1, ERK2, CDK5 substrate motif;WW domain binding motif	143	0.805853	Q6PKG0	S	TTVNGQSPPEHSA
0.734482	-0.315195	-0.520645	-0.470629	-0.896764	1.43312	C	TRUE	Casein Kinase I substrate motif;Casein Kinase II substrate motif	14	0.893217	Q13263	S	ASAAAASAASGSP
0.734482	-0.315195	-0.520645	-0.470629	-0.896764	1.43312	C	TRUE	Casein Kinase II substrate motif	17	0.893217	Q13263	S	AAASAASGSPGPG
0.446575	0.0159255	-0.0723311	-1.58853	-0.323606	0.652051	C	TRUE	Cdc2 kinase substrate motif;CDK1,2,4,6 kinase substrate motif;ERK1,2 Kinase substrate motif;Growth associated histone HI kinase substrate motif;GSK3, Erk1, Erk2 and CDK5 kinase motif;GSK-3, ERK1, ERK2, CDK5 substrate motif;WW domain binding motif	1413	0.791468	Q9UQ35	T	LDAVPRTPSRERS
1.40332	0.807768	-0.00657924	0.0486547	-0.140285	0.776189	C	TRUE	b-Adrenergic Receptor kinase substrate motif;Casein Kinase I substrate motif;Casein Kinase II substrate motif	885	0.609137	P07814	S	LSQSSDSSPTRNS
0.591966	0.533662	0.208018	0.0866479	-0.819343	1.34125	C	TRUE	Casein Kinase I substrate motif;Casein Kinase II substrate motif;G protein-coupled receptor kinase 1 substrate motif;GSK3 kinase substrate motif	994	0.710995	Q96JH7	S	AEATTRSRESSPS
0.585347	0.896697	0.505891	0.165172	0.503043	0.119156	C	TRUE	14-3-3 domain binding motif;Akt kinase substrate motif;Calmodulin-dependent protein kinase II substrate motif;Casein kinase II substrate motif;Casein Kinase II substrate motif;ERK1,2 Kinase substrate motif;G protein-coupled receptor kinase 1 substrate motif;Growth associated histone HI kinase substrate motif;GSK-3, ERK1, ERK2, CDK5 substrate motif;MAPKAPK1 kinase substrate motif;MAPKAPK2 kinase s…	424	0.287553	Q9NTZ6	S	KRSRSRSPHEAGF
0.532268	0.688941	0.338909	0.495388	0.0460021	-0.761217	C	TRUE	b-Adrenergic Receptor kinase substrate motif;Casein kinase II substrate motif;Casein Kinase II substrate motif;Pyruvate dehydrogenase kinase substrate motif	1105	0.529224	Q9UPN9	S	GEVTEDSDEDFIQ
0.532268	0.688941	0.338909	0.495388	0.0460021	-0.761217	C	TRUE	Casein Kinase I substrate motif;Casein Kinase II substrate motif;G protein-coupled receptor kinase 1 substrate motif	1102	0.529224	Q9UPN9	T	EDDGEVTEDSDED
-0.289421	0.348686	0.304161	0.437867	0.615416	0.914641	C	TRUE	b-Adrenergic Receptor kinase substrate motif;BARD1 BRCT domain binding motif;Casein kinase II substrate motif;Casein Kinase II substrate motif	638	0.399757	Q9NW82	S	MFAQVESDDEEAK
0.982072	0.899176	0.117961	-0.115222	0.453228	-0.0318327	C	TRUE	Calmodulin-dependent protein kinase II substrate motif;Casein kinase II substrate motif;Casein Kinase II substrate motif;Chk1 kinase substrate motif;Phosphorylase kinase substrate motif;PKA kinase substrate motif;PKC kinase substrate motif	1045	0.473457	Q04637-5	S	GLRKAASLTEDRD
-0.0281731	-0.467175	-0.0889758	-0.198295	-0.00132789	1.26658	C	TRUE	AMP-activated protein kinase substrate motif;Calmodulin-dependent protein kinase II substrate motif;Casein Kinase II substrate motif;Chk1 kinase substrate motif;ERK1,2 Kinase substrate motif;GSK-3, ERK1, ERK2, CDK5 substrate motif;PKA kinase substrate motif;PKC kinase substrate motif;WW domain binding motif	198	0.605257	Q5T200-2	S	IIKKEVSPEVVRS
0.484294	0.933496	-0.276642	0.434134	0.603597	-0.0738477	C	TRUE	Casein kinase II substrate motif;Casein Kinase II substrate motif;G protein-coupled receptor kinase 1 substrate motif;PKA kinase substrate motif;PKC kinase substrate motif;Pyruvate dehydrogenase kinase substrate motif	544	0.447709	P17987	S	KDDKHGSYEDAVH
0.484294	0.933496	-0.276642	0.434134	0.603597	-0.0738477	C	TRUE	Src kinase substrate motif	545	0.447709	P17987	Y	DDKHGSYEDAVHS
0.679874	0.420617	0.253747	-0.0730138	0.229096	1.24434	C	TRUE	b-Adrenergic Receptor kinase substrate motif;ERK1,2 Kinase substrate motif;GSK-3, ERK1, ERK2, CDK5 substrate motif;WW domain binding motif	50	0.457174	Q5JSH3	S	YKVGNESPVQELK
0.783834	-0.0864034	0.495491	0.731183	0.482642	0.351402	C	FALSE	Casein Kinase I substrate motif;Casein Kinase II substrate motif;G protein-coupled receptor kinase 1 substrate motif;GSK3 kinase substrate motif;PKA kinase substrate motif;PKC kinase substrate motif	167	0.313219	Q6NZI2	S	KLPAKLSISKSLK
0.390778	0.130403	-0.400987	0.14965	-0.481042	1.55435	C	TRUE	DNA dependent Protein kinase substrate motif	194	0.734794	O95400	S	KGPGQPSSPQRLD
0.735521	-0.163718	-0.209195	-0.376695	-1.09678	1.39884	C	TRUE	14-3-3 domain binding motif;Calmodulin-dependent protein kinase II substrate motif;Calmodulin-dependent protein kinase IV substrate motif;Casein Kinase II substrate motif;Chk1 kinase substrate motif;PKA kinase substrate motif;PKC kinase substrate motif;ZIP kinase substrate motif	173	0.883099	Q16629	S	SLRRSRSASLRRS
0.735521	-0.163718	-0.209195	-0.376695	-1.09678	1.39884	C	TRUE	14-3-3 domain binding motif;Akt kinase substrate motif;Calmodulin-dependent protein kinase II substrate motif;CLK1 kinase substrate motif;DMPK1,2 kinase substrate motif;G protein-coupled receptor kinase 1 substrate motif;GSK3 kinase substrate motif;MAPKAPK1 kinase substrate motif;MAPKAPK2 kinase substrate motif;p70 Ribosomal S6 kinase substrate motif;Phosphorylase kinase substrate motif;PKA kinas…	175	0.883099	Q16629	S	RRSRSASLRRSRS
-0.0646208	0.174278	0.0680516	0.133564	0.0677764	-1.43246	C	TRUE	14-3-3 domain binding motif;Akt kinase substrate motif;AMP-activated protein kinase 2 substrate motif;Calmodulin-dependent protein kinase II substrate motif;Casein Kinase II substrate motif;MAPKAPK1 kinase substrate motif;PKA kinase substrate motif;PKC kinase substrate motif	52	0.621064	Q9Y2V2	S	RRTRTFSATVRAS
1.23934	0.369494	0.158079	0.385818	0.00963382	0.498762	C	TRUE	Cdc2 kinase substrate motif;CDK kinase substrate motif;CDK1,2,4,6 kinase substrate motif;ERK1, ERK2, SAPK, CDK5 and GSK3 kinase substrate motif;ERK1,2 Kinase substrate motif;Growth associated histone HI kinase substrate motif;GSK-3, ERK1, ERK2, CDK5 substrate motif;WW domain binding motif	468	0.427767	Q13098	S	NQIHVKSPPREGS
0.746141	-0.519924	-0.681701	-0.0789751	-0.352842	-0.601497	C	TRUE	14-3-3 domain binding motif;Akt kinase substrate motif;Calmodulin-dependent protein kinase II substrate motif;Casein Kinase II substrate motif;G protein-coupled receptor kinase 1 substrate motif;MAPKAPK1 kinase substrate motif;MAPKAPK2 kinase substrate motif;PKA kinase substrate motif;PKC kinase substrate motif	206	0.531954	Q01130	S	SKSRSRSKSPPKS
0.746141	-0.519924	-0.681701	-0.0789751	-0.352842	-0.601497	C	TRUE	Casein kinase II substrate motif;Casein Kinase II substrate motif;ERK1,2 Kinase substrate motif;Growth associated histone HI kinase substrate motif;GSK-3, ERK1, ERK2, CDK5 substrate motif;MAPKAPK2 kinase substrate motif;WW domain binding motif	212	0.531954	Q01130	S	SKSPPKSPEEEGA
-0.427306	-0.282985	-0.28058	-0.301621	-0.61072	-0.96564	E	FALSE		518	0.270589	O43252	Y	VAGANFYIVGRDP
0.616733	0.896697	0.505891	0.165172	0.503043	0.119156	C	TRUE	14-3-3 domain binding motif;Calmodulin-dependent protein kinase II substrate motif;Casein Kinase II substrate motif;PKA kinase substrate motif;PKC kinase substrate motif;ZIP kinase substrate motif	422	0.290504	Q9NTZ6	S	GQKRSRSRSPHEA
0.191437	-0.232329	0.770871	0.45386	0.484087	0.844466	C	TRUE	Casein Kinase I substrate motif;Casein Kinase II substrate motif	297	0.39656	Q8IVF2	S	HDVSPTSTDTEAQ
0.191437	-0.232329	0.770871	0.45386	0.484087	0.844466	C	TRUE	Casein Kinase II substrate motif;DNA dependent Protein kinase substrate motif;G protein-coupled receptor kinase 1 substrate motif	296	0.39656	Q8IVF2	T	AHDVSPTSTDTEA
0.191437	-0.232329	0.770871	0.45386	0.484087	0.844466	C	TRUE	Casein Kinase II substrate motif;G protein-coupled receptor kinase 1 substrate motif;MAPKAPK2 kinase substrate motif;MDC1 BRCT domain binding motif;Plk1 PBD domain binding motif	298	0.39656	Q8IVF2	T	DVSPTSTDTEAQL
1.23125	-0.594749	-0.213236	-0.262729	-0.465938	0.260147	C	TRUE	ERK1,2 Kinase substrate motif;Growth associated histone HI kinase substrate motif;GSK-3, ERK1, ERK2, CDK5 substrate motif;WW domain binding motif	421	0.673591	Q9NWH9	S	VVTNARSPGAKCY
0.514299	0.214001	-0.00193451	0.154972	0.124593	1.38604	C	FALSE	b-Adrenergic Receptor kinase substrate motif	273	0.513295	Q00839-2	T	TVVCLDTYNCDLH
0.514299	0.214001	-0.00193451	0.154972	0.124593	1.38604	C	FALSE	SHP1 phosphatase substrate motif	274	0.513295	Q00839-2	Y	VVCLDTYNCDLHF
0.715102	-0.45567	0.260146	0.408603	-0.613211	0.722729	C	TRUE	Casein Kinase I substrate motif;G protein-coupled receptor kinase 1 substrate motif;MDC1 BRCT domain binding motif;PKA kinase substrate motif;PKC kinase substrate motif;Plk1 PBD domain binding motif	714	0.578366	O43719	S	DEEEDSSEKLFDD
-0.489954	0.87947	0.333882	0.160533	0.857503	-0.0692072	C	TRUE	Casein Kinase II substrate motif;Cdc2 kinase substrate motif;CDK kinase substrate motif;CDK1,2,4,6 kinase substrate motif;ERK1,2 Kinase substrate motif;GSK-3, ERK1, ERK2, CDK5 substrate motif;WW domain binding motif	11	0.533819	P33316-2	S	EETPAISPSKRAR
-0.671964	0.374733	-0.368551	-0.868226	0.272979	-0.414753	C	TRUE	Casein kinase II substrate motif;Casein Kinase II substrate motif	560	0.502017	Q9ULL5	S	ETLPSFSSDEEDS
-0.671964	0.374733	-0.368551	-0.868226	0.272979	-0.414753	C	TRUE	BARD1 BRCT domain binding motif;Casein kinase II substrate motif;Casein Kinase II substrate motif;MDC1 BRCT domain binding motif;Plk1 PBD domain binding motif	561	0.502017	Q9ULL5	S	TLPSFSSDEEDSV
0.696349	-0.487178	0.583615	0.204767	-0.346867	0.733961	C	TRUE	Casein Kinase II substrate motif;MAPKAPK2 kinase substrate motif	305	0.537448	P25440	S	PASPPGSLEPKAA
1.44562	0.755571	-0.00773914	-0.464524	0.0812033	0.990736	C	TRUE	DNA dependent Protein kinase substrate motif;ERK1,2 Kinase substrate motif;G protein-coupled receptor kinase 1 substrate motif;GSK-3, ERK1, ERK2, CDK5 substrate motif;PKA kinase substrate motif;PKC kinase substrate motif;WW domain binding motif	65	0.715154	Q96S55	S	ERAKGPSPPGAKR
0.46425	-0.701904	0.731009	0.455123	-0.00872579	0.620306	C	TRUE	Casein kinase II substrate motif;Casein Kinase II substrate motif	965	0.53459	Q9H7N4	S	AEETSWSGEERAA
1.19774	0.699197	0.0378742	-0.193569	-0.197153	1.39259	C	TRUE		729	0.707558	Q99575	S	EEPSVASSPNGKE
0.354791	-0.524896	-0.675696	-0.356975	-0.641671	1.27154	C	FALSE	Casein Kinase II substrate motif;ERK1,2 Kinase substrate motif;Growth associated histone HI kinase substrate motif;GSK-3, ERK1, ERK2, CDK5 substrate motif;WW domain binding motif	295	0.769318	P36578	S	LSRILKSPEIQRA
0.282855	0.918385	0.71396	0.366924	0.425889	-0.0640275	C	TRUE	G protein-coupled receptor kinase 1 substrate motif;PKA kinase substrate motif;PKC kinase substrate motif	823	0.342981	Q6PKG0	S	KRKTRHSSNPPLE
0.504469	0.924785	0.405666	-0.305521	0.457122	-0.433002	C	TRUE	ERK1,2 Kinase substrate motif;Growth associated histone HI kinase substrate motif;GSK-3, ERK1, ERK2, CDK5 substrate motif;WW domain binding motif	811	0.521889	O15164	S	LDPSQKSPLHVGE
0.794685	-0.315195	-0.539687	-0.409336	-0.967419	1.43312	C	TRUE	ERK1,2 Kinase substrate motif;GSK-3, ERK1, ERK2, CDK5 substrate motif;WW domain binding motif	19	0.914267	Q13263	S	ASAASGSPGPGEG
-0.188046	0.631245	-1.20364	0.289834	0.111432	0.537148	C	TRUE	Casein Kinase II substrate motif;DNA dependent Protein kinase substrate motif	219	0.672642	Q9BU76	T	EATSSPTSPERPR
-0.596248	0.914412	0.155361	0.504976	-0.135618	-0.596859	C	TRUE	Casein Kinase I substrate motif;Casein Kinase II substrate motif;G protein-coupled receptor kinase 1 substrate motif;GSK3 kinase substrate motif;PKA kinase substrate motif;PKC kinase substrate motif	102	0.605862	O75475	S	QAATKQSNASSDV
-0.0088454	1.31353	0.207393	0.0521376	0.121015	-0.208505	C	TRUE	b-Adrenergic Receptor kinase substrate motif;Casein kinase II substrate motif;Casein Kinase II substrate motif;PKA kinase substrate motif	102	0.541451	O75351	S	DEKGNDSDGEGES
-0.0088454	1.31353	0.207393	0.0521376	0.121015	-0.208505	C	TRUE	b-Adrenergic Receptor kinase substrate motif;Casein Kinase I substrate motif	108	0.541451	O75351	S	SDGEGESDDPEKK
1.59488	0.129745	-1.38658	-1.07936	-1.27614	0.362779	C	TRUE	Casein Kinase I substrate motif;Casein Kinase II substrate motif;ERK1,2 Kinase substrate motif;G protein-coupled receptor kinase 1 substrate motif;GSK3 kinase substrate motif;GSK-3, ERK1, ERK2, CDK5 substrate motif;WW domain binding motif	772	1.17915	Q99700	S	IKPNETSPSFSKA
-0.453576	0.297133	-0.530614	-0.182671	0.287236	1.18593	C	TRUE	MDC1 BRCT domain binding motif;PKA kinase substrate motif;PKC kinase substrate motif;Plk1 PBD domain binding motif	184	0.638308	A8K7X6	S	YRPKPSSSPVIFA
0.236463	0.354114	-0.0186003	-0.0745474	0.138552	1.49395	C	TRUE	Casein Kinase II substrate motif;G protein-coupled receptor kinase 1 substrate motif;GSK3 kinase substrate motif;MDC1 BRCT domain binding motif;PKA kinase substrate motif;Plk1 PBD domain binding motif	23	0.580036	Q5SRQ6	S	DVKMSSSEEVSWI
-0.336809	0.117163	0.0736832	0.436482	0.41565	-1.57678	C	TRUE	Casein kinase II substrate motif;Casein Kinase II substrate motif;MAPKAPK2 kinase substrate motif;Pyruvate dehydrogenase kinase substrate motif	505	0.755749	Q5T0N5	S	RESPEGSYTDDAN
-0.336809	0.117163	0.0736832	0.436482	0.41565	-1.57678	C	TRUE		507	0.755749	Q5T0N5	T	SPEGSYTDDANQE
-0.336809	0.117163	0.0736832	0.436482	0.41565	-1.57678	C	TRUE	ALK kinase substrate motif;Src kinase substrate motif	506	0.755749	Q5T0N5	Y	ESPEGSYTDDANQ
0.14261	0.0932895	1.3607	0.8431	0.379177	-0.839105	C	TRUE	Casein Kinase II substrate motif;DNA dependent Protein kinase substrate motif;ERK1,2 Kinase substrate motif;GSK-3, ERK1, ERK2, CDK5 substrate motif;PKA kinase substrate motif;PKC kinase substrate motif;WW domain binding motif	89	0.746457	Q5T3R6	S	TPPKPPSPSFELG
-1.04264	-0.191942	0.428035	-0.218716	-0.263993	-1.08844	C	FALSE	Casein Kinase I substrate motif;Casein Kinase II substrate motif;G protein-coupled receptor kinase 1 substrate motif;GSK3 kinase substrate motif	373	0.577433	Q6ZSA3	S	IGHHSTSDDSSAY
0.34551	1.0861	0.0214797	0.0806577	0.145351	1.15782	C	TRUE	Casein kinase II substrate motif;Casein Kinase II substrate motif;G protein-coupled receptor kinase 1 substrate motif;GSK3 kinase substrate motif;Pyruvate dehydrogenase kinase substrate motif	273	0.515031	A4D1Z4	S	EQQADTSGGDSPK
0.34551	1.0861	0.0214797	0.0806577	0.145351	1.15782	C	TRUE	b-Adrenergic Receptor kinase substrate motif;Casein kinase II substrate motif;Casein Kinase II substrate motif;ERK1,2 Kinase substrate motif;Growth associated histone HI kinase substrate motif;GSK-3, ERK1, ERK2, CDK5 substrate motif;MAPKAPK2 kinase substrate motif;PKA kinase substrate motif;PKC kinase substrate motif;Pyruvate dehydrogenase kinase substrate motif;WW domain binding motif	277	0.515031	A4D1Z4	S	DTSGGDSPKDESK
0.34551	1.0861	0.0214797	0.0806577	0.145351	1.15782	C	TRUE	b-Adrenergic Receptor kinase substrate motif;PKA kinase substrate motif;PKC kinase substrate motif	282	0.515031	A4D1Z4	S	DSPKDESKPPFSY
0.34551	1.0861	0.0214797	0.0806577	0.145351	1.15782	C	TRUE	b-Adrenergic Receptor kinase substrate motif	272	0.515031	A4D1Z4	T	SEQQADTSGGDSP
-0.152132	0.254474	1.06392	-0.0349435	0.064469	0.734743	C	TRUE	14-3-3 domain binding motif;Calmodulin-dependent protein kinase II substrate motif;Casein Kinase II substrate motif;G protein-coupled receptor kinase 1 substrate motif;GSK3 kinase substrate motif;PKA kinase substrate motif;PKC kinase substrate motif	297	0.478307	Q6P0Q8	S	PAMRPRSRSLSPG
-0.152132	0.254474	1.06392	-0.0349435	0.064469	0.734743	C	TRUE	14-3-3 domain binding motif;Akt kinase substrate motif;Calmodulin-dependent protein kinase II substrate motif;Casein Kinase I substrate motif;Cdc2 kinase substrate motif;CDK kinase substrate motif;CDK1,2,4,6 kinase substrate motif;CLK1 kinase substrate motif;ERK1,2 Kinase substrate motif;G protein-coupled receptor kinase 1 substrate motif;GSK3 kinase substrate motif;GSK-3, ERK1, ERK2, CDK5 substr…	301	0.478307	Q6P0Q8	S	PRSRSLSPGRSPV
-0.0486129	-0.539859	-0.305574	-0.31233	0.0201999	1.23597	C	TRUE	DNA dependent Protein kinase substrate motif;ERK1,2 Kinase substrate motif;G protein-coupled receptor kinase 1 substrate motif;GSK-3, ERK1, ERK2, CDK5 substrate motif;WW domain binding motif	161	0.634407	Q6SPF0	S	AATAPPSPGPAQP
-0.0147695	-0.10912	0.182438	0.127105	-0.233769	1.36564	C	TRUE	Casein Kinase II substrate motif;DNA dependent Protein kinase substrate motif;G protein-coupled receptor kinase 1 substrate motif;PKA kinase substrate motif;PKC kinase substrate motif	11	0.581699	Q9HCD5	T	PSRPSPTRRDPYG
0.739416	-0.060836	0.77602	0.601126	0.00432161	0.501312	C	TRUE	14-3-3 domain binding motif;Calmodulin-dependent protein kinase II substrate motif;ERK1,2 Kinase substrate motif;G protein-coupled receptor kinase 1 substrate motif;GSK-3, ERK1, ERK2, CDK5 substrate motif;PKA kinase substrate motif;PKC kinase substrate motif;WW domain binding motif	986	0.366579	Q9UDY2	S	DQLRDNSPPPAFK
-0.380253	-0.871812	-0.174377	-0.754407	-0.433136	-0.266661	C	TRUE	PKA kinase substrate motif;PKC kinase substrate motif	313	0.275638	Q9Y446	S	RTLQRLSSGFDDI
0.444031	0.220206	-0.0419963	-0.0944334	-1.56201	0.938398	C	TRUE	Casein Kinase I substrate motif;Casein kinase II substrate motif;Casein Kinase II substrate motif	422	0.845607	Q92769	S	ACDEEFSDSEDEG
0.444031	0.220206	-0.0419963	-0.0944334	-1.56201	0.938398	C	TRUE	b-Adrenergic Receptor kinase substrate motif;BARD1 BRCT domain binding motif;Casein kinase II substrate motif;Casein Kinase II substrate motif;G protein-coupled receptor kinase 1 substrate motif	424	0.845607	Q92769	S	DEEFSDSEDEGEG
0.931304	0.712816	0.409364	0.222557	0.472072	0.193961	C	TRUE	Calmodulin-dependent protein kinase II substrate motif;Casein Kinase II substrate motif;PKC kinase substrate motif	349	0.286491	Q5JSH3	T	NSGRELTDEEILA
0.668753	-0.0247594	-0.435788	0.323543	0.370499	1.12776	C	TRUE	Casein Kinase I substrate motif;Casein Kinase II substrate motif	733	0.541245	P98175	S	GLVAAYSGESDSE
-0.984247	0.680595	0.295253	0.233888	0.410232	0.388465	C	TRUE	BARD1 BRCT domain binding motif;Casein kinase II substrate motif;Casein Kinase II substrate motif;G protein-coupled receptor kinase 1 substrate motif	5841	0.586208	Q09666	S	HYEVTGSDDETGK
-0.528011	0.220826	-0.532533	0.538041	-0.235144	0.974824	C	TRUE	Casein Kinase II substrate motif;G protein-coupled receptor kinase 1 substrate motif;GSK3 kinase substrate motif	5393	0.612248	Q09666	S	VGAPDLSLEASEG
-0.413323	1.32797	-0.50943	-0.865832	-0.985159	0.581206	C	TRUE	ERK1,2 Kinase substrate motif;Growth associated histone HI kinase substrate motif;GSK-3, ERK1, ERK2, CDK5 substrate motif;MAPKAPK2 kinase substrate motif;PKA kinase substrate motif;PKC kinase substrate motif;WW domain binding motif	521	0.908548	Q6PKG0	S	TESAPGSPRAVTP
-0.107541	-0.175978	-0.927195	-0.623021	-0.559622	1.36748	C	TRUE	Casein Kinase I substrate motif;Casein Kinase II substrate motif;G protein-coupled receptor kinase 1 substrate motif;GSK-3, ERK1, ERK2, CDK5 substrate motif;WW domain binding motif	1189	0.812177	Q9HBL0	T	RTVGTNTPPSPGF
0.91219	0.742352	0.613532	0.267356	0.14104	0.191941	C	TRUE	Casein Kinase II substrate motif;MAPKAPK2 kinase substrate motif	131	0.321407	Q5T8P6-3	S	NHSPPQSSSRYRE
-0.0398824	-0.24334	0.857981	0.0126402	-0.247474	0.957916	C	FALSE	GSK-3, ERK1, ERK2, CDK5 substrate motif;MAPKAPK2 kinase substrate motif;WW domain binding motif	455	0.546847	Q8WWY3	T	ASSVAFTPLQGLE
-0.0398824	-0.24334	0.857981	0.0126402	-0.247474	0.957916	C	TRUE	14-3-3 domain binding motif;Calmodulin-dependent protein kinase II substrate motif;Casein Kinase I substrate motif;Casein Kinase II substrate motif;G protein-coupled receptor kinase 1 substrate motif;PKA kinase substrate motif;PKC kinase substrate motif	445	0.546847	Q8WWY3	S	STIRDRSSGTASS
-0.0398824	-0.24334	0.857981	0.0126402	-0.247474	0.957916	C	TRUE	Casein Kinase I substrate motif;Casein Kinase II substrate motif;G protein-coupled receptor kinase 1 substrate motif;GSK3 kinase substrate motif;MDC1 BRCT domain binding motif;PKA kinase substrate motif;PKC kinase substrate motif;Plk1 PBD domain binding motif	446	0.546847	Q8WWY3	S	TIRDRSSGTASSV
-0.0398824	-0.24334	0.857981	0.0126402	-0.247474	0.957916	C	TRUE	MAPKAPK2 kinase substrate motif	450	0.546847	Q8WWY3	S	RSSGTASSVAFTP
-0.0398824	-0.24334	0.857981	0.0126402	-0.247474	0.957916	C	TRUE	G protein-coupled receptor kinase 1 substrate motif;MDC1 BRCT domain binding motif;Plk1 PBD domain binding motif	451	0.546847	Q8WWY3	S	SSGTASSVAFTPL
0.972767	-0.811496	-0.028278	-0.277219	0.0361868	0.483983	C	TRUE	Casein Kinase I substrate motif;Casein kinase II substrate motif;Casein Kinase II substrate motif;ERK1,2 Kinase substrate motif;Growth associated histone HI kinase substrate motif;GSK-3, ERK1, ERK2, CDK5 substrate motif;MAPKAPK2 kinase substrate motif;WW domain binding motif	1040	0.615539	Q9BTC0	S	STSESRSPPEGDT
1.60274	2.63406	-2.36349	-2.2425	-1.59715	1.0444	C	TRUE	b-Adrenergic Receptor kinase substrate motif;ERK1,2 Kinase substrate motif;Growth associated histone HI kinase substrate motif;GSK-3, ERK1, ERK2, CDK5 substrate motif;PKA kinase substrate motif;PKC kinase substrate motif;WW domain binding motif	81	2.17357	Q15003	S	LQFSTDSPRLLAS
0.0836564	1.11623	0.218967	0.363227	0.164014	-0.574518	C	TRUE	Cdc2 kinase substrate motif;CDK kinase substrate motif;CDK1,2,4,6 kinase substrate motif;ERK1,2 Kinase substrate motif;Growth associated histone HI kinase substrate motif;GSK-3, ERK1, ERK2, CDK5 substrate motif;MAPKAPK2 kinase substrate motif;MDC1 BRCT domain binding motif;Plk1 PBD domain binding motif;WW domain binding motif	609	0.543376	Q14157-1	S	PSSISSSPQKDLT
-0.103504	-0.326917	-0.0288225	-0.150914	-0.579555	1.33228	C	TRUE	14-3-3 domain binding motif;Calmodulin-dependent protein kinase II substrate motif;PAK2 kinase substrate motif;PKA kinase substrate motif;PKC epsilon kinase substrate motif;PKC kinase substrate motif	186	0.670619	Q8IYB3-2	S	PSPRRRSSPVRRE
-0.103504	-0.326917	-0.0288225	-0.150914	-0.579555	1.33228	C	TRUE	14-3-3 domain binding motif;Calmodulin-dependent protein kinase II substrate motif;Cdc2 kinase substrate motif;CDK kinase substrate motif;CDK1,2,4,6 kinase substrate motif;CLK1 kinase substrate motif;ERK1,2 Kinase substrate motif;Growth associated histone HI kinase substrate motif;GSK-3, ERK1, ERK2, CDK5 substrate motif;MAPKAPK1 kinase substrate motif;MDC1 BRCT domain binding motif;PAK2 kinase su…	187	0.670619	Q8IYB3-2	S	SPRRRSSPVRRER
1.26237	0.92311	-0.0177822	0.145743	0.143263	0.170823	C	TRUE	b-Adrenergic Receptor kinase substrate motif;Casein kinase II substrate motif;Casein Kinase II substrate motif	87	0.522748	Q9C0C9	S	LIHGEDSDSEGEE
1.26237	0.92311	-0.0177822	0.145743	0.143263	0.170823	C	TRUE	b-Adrenergic Receptor kinase substrate motif;Casein Kinase I substrate motif;Casein kinase II substrate motif;Casein Kinase II substrate motif;G protein-coupled receptor kinase 1 substrate motif	89	0.522748	Q9C0C9	S	HGEDSDSEGEEEG
0.282261	0.370945	0.62068	0.756767	0.607958	0.586213	C	TRUE	Casein Kinase II substrate motif;Cdc2 kinase substrate motif;CDK kinase substrate motif;CDK1,2,4,6 kinase substrate motif;ERK1,2 Kinase substrate motif;GSK-3, ERK1, ERK2, CDK5 substrate motif;PKA kinase substrate motif;WW domain binding motif	67	0.176194	P19338	S	AKKVVVSPTKKVA
0.92524	0.0291346	0.139339	0.032383	0.139208	1.21524	C	TRUE	ERK1,2 Kinase substrate motif;GSK-3, ERK1, ERK2, CDK5 substrate motif;MAPKAPK2 kinase substrate motif;MDC1 BRCT domain binding motif;Plk1 PBD domain binding motif;WW domain binding motif	730	0.519242	Q99575	S	EPSVASSPNGKES
0.394733	-0.64584	-0.164723	-0.61083	-0.126785	1.16684	C	TRUE	Casein Kinase I substrate motif;ERK1,2 Kinase substrate motif;G protein-coupled receptor kinase 1 substrate motif;GSK3 kinase substrate motif;GSK-3, ERK1, ERK2, CDK5 substrate motif;PKA kinase substrate motif;WW domain binding motif	76	0.685673	A1L390	S	NVKGPLSPFNSRA
-0.0522768	0.176068	0.00547185	0.0672257	0.0647449	-1.45502	C	TRUE	ERK1,2 Kinase substrate motif;G protein-coupled receptor kinase 1 substrate motif;Growth associated histone HI kinase substrate motif;GSK-3, ERK1, ERK2, CDK5 substrate motif;PKA kinase substrate motif;PKC kinase substrate motif;WW domain binding motif	455	0.620005	Q86VM9-2	S	GKPKPRSPQPPSR
0.505586	1.00504	0.343806	0.473839	0.345056	0.415001	C	FALSE	PKA kinase substrate motif;PKC kinase substrate motif	2400	0.249043	P11717	S	KSVKALSSLHGDD
0.505586	1.00504	0.343806	0.473839	0.345056	0.415001	C	FALSE	MDC1 BRCT domain binding motif;PKA kinase substrate motif;Plk1 PBD domain binding motif	2401	0.249043	P11717	S	SVKALSSLHGDDQ
-0.941888	0.731791	0.323543	0.244278	0.399663	0.399553	C	TRUE	3BP2 SH2 domain binding motif;Src kinase substrate motif	5836	0.580226	Q09666	Y	SKSKGHYEVTGSD
0.779049	0.913493	0.33182	0.357158	0.436695	0.11836	C	TRUE	b-Adrenergic Receptor kinase substrate motif;Casein Kinase I substrate motif;PKA kinase substrate motif;PKC kinase substrate motif	45	0.298837	Q99613	T	SEDEEDTKRVVRS
-0.319213	0.344487	-0.286533	-0.544477	0.443395	-1.03715	C	TRUE	b-Adrenergic Receptor kinase substrate motif;Casein Kinase I substrate motif;Casein kinase II substrate motif;Casein Kinase II substrate motif;Pyruvate dehydrogenase kinase substrate motif	113	0.555873	Q15185	S	KDWEDDSDEDMSN
0.0909888	-0.10482	-0.772998	-0.764126	-1.04937	1.51167	E	FALSE	ALK kinase substrate motif;EGFR kinase substrate motif;TC-PTP phosphatase substrate motif	371	0.93696	Q13435	Y	ADVEIEYVTEEPE
0.0909888	-0.10482	-0.772998	-0.764126	-1.04937	1.51167	C	TRUE	Casein Kinase II substrate motif;G protein-coupled receptor kinase 1 substrate motif;PKA kinase substrate motif;PKC kinase substrate motif	360	0.93696	Q13435	S	STRSRGSDSPAAD
0.0909888	-0.10482	-0.772998	-0.764126	-1.04937	1.51167	C	TRUE	b-Adrenergic Receptor kinase substrate motif;ERK1,2 Kinase substrate motif;GSK-3, ERK1, ERK2, CDK5 substrate motif;WW domain binding motif	362	0.93696	Q13435	S	RSRGSDSPAADVE
0.0284281	0.879863	0.561497	0.502942	0.673014	0.256408	C	TRUE	Casein kinase II substrate motif;Casein Kinase II substrate motif;ERK1,2 Kinase substrate motif;GSK-3, ERK1, ERK2, CDK5 substrate motif;WW domain binding motif	12	0.302702	Q96QD8	S	MGRFSISPDEDSS
0.0284281	0.879863	0.561497	0.502942	0.673014	0.256408	C	TRUE	b-Adrenergic Receptor kinase substrate motif;Casein Kinase I substrate motif;Casein Kinase II substrate motif;G protein-coupled receptor kinase 1 substrate motif;GSK3 kinase substrate motif	17	0.302702	Q96QD8	S	ISPDEDSSSYSSN
0.0284281	0.879863	0.561497	0.502942	0.673014	0.256408	C	TRUE	Casein Kinase I substrate motif;Casein Kinase II substrate motif;G protein-coupled receptor kinase 1 substrate motif;GSK3 kinase substrate motif;MDC1 BRCT domain binding motif;Plk1 PBD domain binding motif	18	0.302702	Q96QD8	S	SPDEDSSSYSSNS
0.0284281	0.879863	0.561497	0.502942	0.673014	0.256408	C	TRUE	Casein Kinase I substrate motif;Casein Kinase II substrate motif;MDC1 BRCT domain binding motif;Plk1 PBD domain binding motif	19	0.302702	Q96QD8	S	PDEDSSSYSSNSD
0.0284281	0.879863	0.561497	0.502942	0.673014	0.256408	C	TRUE		24	0.302702	Q96QD8	S	SSYSSNSDFNYSY
0.0284281	0.879863	0.561497	0.502942	0.673014	0.256408	C	TRUE	Src kinase substrate motif	20	0.302702	Q96QD8	Y	DEDSSSYSSNSDF
0.926682	0.168129	0.67699	-0.03143	-0.182606	0.907197	C	TRUE	Casein kinase II substrate motif;Casein Kinase II substrate motif	337	0.48785	Q9BVS4	S	GSEFSFSDGEVAE
0.94013	0.564621	-0.0591793	0.652234	0.435308	-0.104202	C	TRUE	Casein Kinase I substrate motif;Casein Kinase II substrate motif	744	0.411979	Q32MZ4-2	S	KALDSNSLENDDL
1.00927	-0.500649	0.0575542	0.0299829	0.178747	0.838507	C	TRUE	ERK1,2 Kinase substrate motif;GSK-3, ERK1, ERK2, CDK5 substrate motif;MDC1 BRCT domain binding motif;Plk1 PBD domain binding motif;WW domain binding motif	27	0.561193	Q96EB6	S	DREAASSPAGEPL
0.236463	0.354114	0.142217	-0.0745474	0.0731347	1.49395	C	TRUE	Casein kinase II substrate motif;Casein Kinase II substrate motif;PKA kinase substrate motif;PKC kinase substrate motif	21	0.569033	Q5SRQ6	S	SADVKMSSSEEVS
0.0432043	-0.183518	-0.585561	-0.583939	-0.234262	-1.02509	C	TRUE	ATM kinase substrate motif;b-Adrenergic Receptor kinase substrate motif;DNA dependent Protein kinase substrate motif	310	0.380787	O95218-2	S	RSRSPESQVIGEN
-0.455471	-0.946948	-0.13035	-0.250097	0.298541	0.770533	C	TRUE	Cdc2 kinase substrate motif;CDK kinase substrate motif;CDK1,2,4,6 kinase substrate motif;ERK1,2 Kinase substrate motif;GSK-3, ERK1, ERK2, CDK5 substrate motif;WW domain binding motif	20	0.596931	P31350	S	PQQLQLSPLKGLS
0.581206	0.706818	0.599603	0.331017	0.704429	0.158595	C	TRUE	b-Adrenergic Receptor kinase substrate motif;Casein Kinase I substrate motif;Casein Kinase II substrate motif;G protein-coupled receptor kinase 1 substrate motif	1370	0.221396	O75976	T	FQDETDTEEETLY
0.581206	0.706818	0.640899	0.331017	0.648189	0.216486	C	TRUE	Casein Kinase I substrate motif;Casein Kinase II substrate motif;PKA kinase substrate motif;PKC kinase substrate motif	1358	0.19876	O75976	S	STGSKKSLLSHEF
-0.514036	-0.227113	-0.458267	-0.32887	-1.18587	0.571433	C	TRUE	14-3-3 domain binding motif;Akt kinase substrate motif;Calmodulin-dependent protein kinase II substrate motif;Casein Kinase I substrate motif;DNA dependent Protein kinase substrate motif;ERK1,2 Kinase substrate motif;G protein-coupled receptor kinase 1 substrate motif;GSK-3, ERK1, ERK2, CDK5 substrate motif;MAPKAPK1 kinase substrate motif;PKA kinase substrate motif;PKC kinase substrate motif;WW d…	549	0.565966	Q8IYB3-2	S	RRRRSPSPPPTRR
0.0776529	-0.928541	-0.269008	-0.72769	-0.644217	0.439676	C	FALSE	PAK2 kinase substrate motif;PKA kinase substrate motif;PKC kinase substrate motif	48	0.524705	P62805	S	GGVKRISGLIYEE
0.0776529	-0.928541	-0.269008	-0.72769	-0.644217	0.439676	H	FALSE	Src kinase substrate motif	52	0.524705	P62805	Y	RISGLIYEETRGV
0.731357	-0.0915983	0.301705	0.258097	0.385597	1.0321	C	FALSE	MAPKAPK2 kinase substrate motif	302	0.393231	Q9BTE3	S	VHSPPASLVPRIH
-0.214995	-0.169143	-0.175387	-0.13622	-0.615884	1.39742	C	TRUE	Casein Kinase I substrate motif;DNA dependent Protein kinase substrate motif;ERK1,2 Kinase substrate motif;G protein-coupled receptor kinase 1 substrate motif;GSK-3, ERK1, ERK2, CDK5 substrate motif;PKA kinase substrate motif;PKC kinase substrate motif;WW domain binding motif	401	0.700717	Q8IYB3-2	S	RRRHRPSPPATPP
0.591966	0.413486	0.0255958	0.280125	-0.969311	1.34125	C	TRUE	b-Adrenergic Receptor kinase substrate motif;Casein Kinase I substrate motif;Casein Kinase II substrate motif;PKA kinase substrate motif;PKC kinase substrate motif	997	0.757216	Q96JH7	S	TTRSRESSPSHGL
-0.0702657	0.325617	-0.325521	-0.234431	0.739502	-1.08654	C	TRUE	ERK1,2 Kinase substrate motif;GSK-3, ERK1, ERK2, CDK5 substrate motif;PKA kinase substrate motif;WW domain binding motif	223	0.621055	Q9H1E3	S	EKKTSTSPPPEKS
0.0905832	-0.945997	-0.331754	-0.628296	-0.748796	0.0646066	C	TRUE	Cdc2 kinase substrate motif;CDK1,2,4,6 kinase substrate motif;Growth associated histone HI kinase substrate motif;GSK-3, ERK1, ERK2, CDK5 substrate motif;LKB1 Kinase substrate motif;WW domain binding motif	1208	0.431607	Q9UQ35	T	FKDTLRTPPRERS
1.40332	1.28297	-0.0141499	-1.23389	-0.140285	0.80719	C	TRUE	Casein Kinase I substrate motif;Casein Kinase II substrate motif;G protein-coupled receptor kinase 1 substrate motif;MDC1 BRCT domain binding motif;Plk1 PBD domain binding motif	883	1.00704	P07814	S	PPLSQSSDSSPTR
-0.00781264	0.68697	0.0440443	0.265197	0.147697	1.28564	C	TRUE	14-3-3 domain binding motif;Akt kinase substrate motif;Calmodulin-dependent protein kinase II substrate motif;Casein Kinase II substrate motif;MAPKAPK1 kinase substrate motif;PKA kinase substrate motif;PKC kinase substrate motif;ZIP kinase substrate motif	127	0.498292	Q14498	S	SRRRSRSKSPFRK
-0.00781264	0.68697	0.0440443	0.265197	0.147697	1.28564	C	TRUE	14-3-3 domain binding motif;Akt kinase substrate motif;AMP-activated protein kinase 2 substrate motif;Calmodulin-dependent protein kinase II substrate motif;Cdc2 kinase substrate motif;CDK kinase substrate motif;CDK1,2,4,6 kinase substrate motif;CLK1 kinase substrate motif;ERK1,2 Kinase substrate motif;Growth associated histone HI kinase substrate motif;GSK-3, ERK1, ERK2, CDK5 substrate motif;MAP…	129	0.498292	Q14498	S	RRSRSKSPFRKDK
-0.812539	-0.440559	0.342668	0.265317	0.31487	0.970413	C	TRUE	14-3-3 domain binding motif;Calmodulin-dependent protein kinase II substrate motif;Casein Kinase I substrate motif;Cdc2 kinase substrate motif;CDK kinase substrate motif;CDK1,2,4,6 kinase substrate motif;CLK1 kinase substrate motif;ERK1,2 Kinase substrate motif;G protein-coupled receptor kinase 1 substrate motif;GSK3 kinase substrate motif;GSK-3, ERK1, ERK2, CDK5 substrate motif;PKA kinase substr…	264	0.634771	O95817	S	RPLRAASPFRSSV
0.0432043	-0.183518	-0.585561	-0.583939	-0.610147	-0.915284	C	TRUE	G protein-coupled receptor kinase 1 substrate motif;PAK2 kinase substrate motif;Pim1 kinase substrate sequence;PKA kinase substrate motif;PKC kinase substrate motif	303	0.343414	O95218-2	T	DRKKRRTRSRSPE
1.64261	0.572986	-1.03106	-0.0278367	-0.0835386	0.612966	C	TRUE	Casein Kinase II substrate motif;Cdc2 kinase substrate motif;CDK kinase substrate motif;CDK1,2,4,6 kinase substrate motif;ERK1,2 Kinase substrate motif;Growth associated histone HI kinase substrate motif;GSK-3, ERK1, ERK2, CDK5 substrate motif;MAPKAPK2 kinase substrate motif;MDC1 BRCT domain binding motif;Plk1 PBD domain binding motif;WW domain binding motif	886	0.894338	P07814	S	SQSSDSSPTRNSE
-0.678396	0.785258	0.340277	0.168514	0.263275	0.745798	C	TRUE	Casein Kinase I substrate motif;Casein Kinase II substrate motif;DNA dependent Protein kinase substrate motif;G protein-coupled receptor kinase 1 substrate motif	406	0.530398	Q8WWM7	S	GINGGPSRMSPKA
0.810402	-0.800529	0.0643311	0.115832	-0.746011	0.337197	C	TRUE	14-3-3 domain binding motif;Calmodulin-dependent protein kinase II substrate motif;Casein kinase II substrate motif;Casein Kinase II substrate motif;Pim1 kinase substrate sequence;PKA kinase substrate motif;PKC epsilon kinase substrate motif;PKC kinase substrate motif;ZIP kinase substrate motif	298	0.628874	Q4G0J3	S	TGKRKRSSSEDAE
1.47176	0.369494	0.0408223	0.0947766	0.00963382	0.704075	C	TRUE	14-3-3 domain binding motif;ATM kinase substrate motif;Calmodulin-dependent protein kinase II substrate motif;Casein kinase II substrate motif;Casein Kinase II substrate motif;DNA dependent Protein kinase substrate motif;PKA kinase substrate motif;PKC epsilon kinase substrate motif;PKC kinase substrate motif	474	0.566136	Q13098	S	SPPREGSQGELTP
-0.151586	0.0874636	-0.695302	-1.53245	-0.550613	0.984554	C	TRUE	ERK1,2 Kinase substrate motif;G protein-coupled receptor kinase 1 substrate motif;GSK-3, ERK1, ERK2, CDK5 substrate motif;WW domain binding motif	13	0.843762	P17029	S	REATGLSPQAAQE
0.881274	-0.0864034	0.488721	0.568129	0.482642	0.538738	C	TRUE	Casein Kinase II substrate motif;PKA kinase substrate motif	169	0.314046	Q6NZI2	S	PAKLSISKSLKES
0.987031	-0.388057	-0.0518328	0.13606	0.589859	-0.681125	C	TRUE	b-Adrenergic Receptor kinase substrate motif;BARD1 BRCT domain binding motif;Casein Kinase I substrate motif;Casein kinase II substrate motif;Casein Kinase II substrate motif;G protein-coupled receptor kinase 1 substrate motif	28	0.616358	P19338	S	KEVEEDSEDEEMS
0.987031	-0.388057	-0.0518328	0.13606	0.589859	-0.681125	C	TRUE	BARD1 BRCT domain binding motif;Casein Kinase I substrate motif;Casein kinase II substrate motif;Casein Kinase II substrate motif;G protein-coupled receptor kinase 1 substrate motif	34	0.616358	P19338	S	SEDEEMSEDEEDD
0.987031	-0.388057	-0.0518328	0.13606	0.589859	-0.681125	C	TRUE	Casein Kinase I substrate motif;Casein kinase II substrate motif;Casein Kinase II substrate motif;MDC1 BRCT domain binding motif;Plk1 PBD domain binding motif	42	0.616358	P19338	S	DEEDDSSGEEVVI
0.953897	-0.388057	-0.0518328	0.432532	0.589859	-0.681125	C	TRUE	b-Adrenergic Receptor kinase substrate motif;Casein Kinase I substrate motif;Casein kinase II substrate motif;Casein Kinase II substrate motif	41	0.622933	P19338	S	EDEEDDSSGEEVV
0.817951	0.645794	0.0471196	0.520648	0.229711	0.941556	C	TRUE	Casein Kinase I substrate motif;Casein kinase II substrate motif;Casein Kinase II substrate motif;DNA dependent Protein kinase substrate motif;G protein-coupled receptor kinase 1 substrate motif;Pyruvate dehydrogenase kinase substrate motif	152	0.343235	P55884	S	GDADEPSFSDPED
1.60781	0.598747	-0.967815	-0.846532	-0.17106	1.7929	C	TRUE	Casein Kinase I substrate motif;Casein Kinase II substrate motif;ERK1,2 Kinase substrate motif;G protein-coupled receptor kinase 1 substrate motif;GSK3 kinase substrate motif;GSK-3, ERK1, ERK2, CDK5 substrate motif;PKA kinase substrate motif;PKC kinase substrate motif;WW domain binding motif	3373	1.19704	Q7Z6Z7	S	RGNKACSPCSSQS
1.60781	0.598747	-0.967815	-0.846532	-0.17106	1.7929	C	TRUE	Casein Kinase I substrate motif;Casein Kinase II substrate motif;G protein-coupled receptor kinase 1 substrate motif;GSK3 kinase substrate motif	3376	1.19704	Q7Z6Z7	S	KACSPCSSQSSSS
1.60781	0.598747	-0.967815	-0.846532	-0.17106	1.7929	C	TRUE	ATM kinase substrate motif;Casein Kinase I substrate motif;Casein Kinase II substrate motif;DNA dependent Protein kinase substrate motif;G protein-coupled receptor kinase 1 substrate motif;GSK3 kinase substrate motif;MAPKAPK2 kinase substrate motif;MDC1 BRCT domain binding motif;Plk1 PBD domain binding motif	3377	1.19704	Q7Z6Z7	S	ACSPCSSQSSSSG
1.60781	0.598747	-0.967815	-0.846532	-0.17106	1.7929	C	TRUE	Casein Kinase I substrate motif;Casein Kinase II substrate motif	3379	1.19704	Q7Z6Z7	S	SPCSSQSSSSGIC
1.60781	0.598747	-0.967815	-0.846532	-0.17106	1.7929	C	TRUE	Casein Kinase II substrate motif;MAPKAPK2 kinase substrate motif;MDC1 BRCT domain binding motif;Plk1 PBD domain binding motif	3380	1.19704	Q7Z6Z7	S	PCSSQSSSSGICT
1.60781	0.598747	-0.967815	-0.846532	-0.17106	1.7929	C	TRUE	MAPKAPK2 kinase substrate motif;MDC1 BRCT domain binding motif;Plk1 PBD domain binding motif	3381	1.19704	Q7Z6Z7	S	CSSQSSSSGICTD
1.60781	0.598747	-0.967815	-0.846532	-0.17106	1.7929	C	TRUE	G protein-coupled receptor kinase 1 substrate motif;MDC1 BRCT domain binding motif;Plk1 PBD domain binding motif	3382	1.19704	Q7Z6Z7	S	SSQSSSSGICTDF
1.60781	0.598747	-0.967815	-0.846532	-0.17106	1.7929	C	TRUE	MAPKAPK2 kinase substrate motif	3386	1.19704	Q7Z6Z7	T	SSSGICTDFWDLL
-0.0904063	-0.0907857	-0.0389842	-0.00381375	-0.62901	1.44409	C	TRUE	Casein Kinase II substrate motif;ERK1,2 Kinase substrate motif;GSK-3, ERK1, ERK2, CDK5 substrate motif;PAK2 kinase substrate motif;PKA kinase substrate motif;PKC kinase substrate motif;WW domain binding motif	681	0.698678	Q8IYB3-2	S	QPNKRHSPSPRPR
-0.0904063	-0.0907857	-0.0389842	-0.00381375	-0.62901	1.44409	C	TRUE	DNA dependent Protein kinase substrate motif;ERK1,2 Kinase substrate motif;Growth associated histone HI kinase substrate motif;GSK-3, ERK1, ERK2, CDK5 substrate motif;PKA kinase substrate motif;PKC kinase substrate motif;WW domain binding motif	683	0.698678	Q8IYB3-2	S	NKRHSPSPRPRAP
0.714136	-0.611956	-0.627516	-0.652697	-0.868016	1.16877	C	TRUE	ERK1,2 Kinase substrate motif;GSK-3, ERK1, ERK2, CDK5 substrate motif;PKA kinase substrate motif;PKC kinase substrate motif;WW domain binding motif	315	0.859707	O00273	S	ISASKASPPGDLQ
0.977537	0.786261	0.516923	0.254957	0.247563	0.302408	C	TRUE	Casein Kinase I substrate motif;ERK1,2 Kinase substrate motif;G protein-coupled receptor kinase 1 substrate motif;GSK3 kinase substrate motif;GSK-3, ERK1, ERK2, CDK5 substrate motif;WW domain binding motif	127	0.307202	Q5T8P6-3	S	SRRLNHSPPQSSS
0.282855	0.897861	0.731878	0.498557	0.518334	-0.0640275	C	TRUE	14-3-3 domain binding motif;Calmodulin-dependent protein kinase II substrate motif;MAPKAPK1 kinase substrate motif;MDC1 BRCT domain binding motif;PKA kinase substrate motif;PKC kinase substrate motif;Plk1 PBD domain binding motif	824	0.339017	Q6PKG0	S	RKTRHSSNPPLES
0.218471	0.631245	0.954196	0.236707	0.289362	0.617674	C	TRUE	14-3-3 domain binding motif;Akt kinase substrate motif;Calmodulin-dependent protein kinase II substrate motif;Casein Kinase II substrate motif;DNA dependent Protein kinase substrate motif;ERK1,2 Kinase substrate motif;GSK-3, ERK1, ERK2, CDK5 substrate motif;MAPKAPK1 kinase substrate motif;Pim1 kinase substrate sequence;PKA kinase substrate motif;PKC epsilon kinase substrate motif;PKC kinase subst…	360	0.29321	Q7Z5L9	S	ARKRKPSPEPEGE
0.277985	-1.13597	-0.256252	0.501821	0.293606	-1.05352	C	TRUE	Casein Kinase I substrate motif;PKA kinase substrate motif;PKC kinase substrate motif	507	0.716578	Q96G74	T	AGADRATSPLVSL
0.645609	0.341417	0.449218	0.845189	0.519542	-0.765552	C	TRUE	b-Adrenergic Receptor kinase substrate motif;G protein-coupled receptor kinase 1 substrate motif;MAPKAPK2 kinase substrate motif;PKA kinase substrate motif;PKC kinase substrate motif	175	0.568334	Q6NZI2	S	SKSLKESEALPEK
0.492724	0.831065	0.616734	0.521654	0.519542	0.179257	C	TRUE	b-Adrenergic Receptor kinase substrate motif;Casein Kinase I substrate motif;G protein-coupled receptor kinase 1 substrate motif;PKA kinase substrate motif;PKC kinase substrate motif	374	0.211041	P07900-2	S	EKEEKESEDKPEI
0.336397	-0.544228	0.422448	0.0415234	-0.957636	0.745367	C	TRUE	Casein Kinase II substrate motif;MDC1 BRCT domain binding motif;PKA kinase substrate motif;PKC kinase substrate motif;Plk1 PBD domain binding motif	107	0.642161	O75494-3	S	GRNVYSSSRYDDY
0.163756	0.225398	-0.352842	-1.62149	0.0494914	0.0790192	C	TRUE	14-3-3 domain binding motif;Calmodulin-dependent protein kinase II substrate motif;Casein Kinase I substrate motif;Cdc2 kinase substrate motif;CDK kinase substrate motif;CDK1,2,4,6 kinase substrate motif;CLK1 kinase substrate motif;ERK1,2 Kinase substrate motif;G protein-coupled receptor kinase 1 substrate motif;GSK3 kinase substrate motif;GSK-3, ERK1, ERK2, CDK5 substrate motif;MAPKAPK2 kinase s…	605	0.705179	Q9UKV3	S	SGSRSHSPLRSKQ
0.306379	-0.652922	0.751378	0.786764	-0.335499	0.50284	C	TRUE	Casein kinase II substrate motif;Casein Kinase II substrate motif;ERK1,2 Kinase substrate motif;G protein-coupled receptor kinase 1 substrate motif;GSK-3, ERK1, ERK2, CDK5 substrate motif;MAPKAPK2 kinase substrate motif;WW domain binding motif	156	0.593526	Q96P16	S	NCSSLGSPSEPPQ
0.306379	-0.652922	0.751378	0.786764	-0.335499	0.50284	C	TRUE	DNA dependent Protein kinase substrate motif;G protein-coupled receptor kinase 1 substrate motif	158	0.593526	Q96P16	S	SSLGSPSEPPQTL
0.129085	0.146656	-0.482392	-0.723587	0.123534	1.59014	C	TRUE	Casein kinase II substrate motif;Casein Kinase II substrate motif	347	0.804484	Q9H307	S	EIAIVHSDAEKEQ
0.943583	-0.448985	0.329181	0.742782	0.637749	-0.0626467	C	TRUE	Casein kinase II substrate motif;Casein Kinase II substrate motif;Pyruvate dehydrogenase kinase substrate motif	369	0.528813	Q7Z4V5	S	ERGSGGSSGDELR
0.340278	0.18574	-0.334535	-0.308394	-0.672129	1.82126	C	TRUE	Casein Kinase II substrate motif;DNA dependent Protein kinase substrate motif	227	0.888649	Q96I25	S	RSPTGPSNSFLAN
1.04872	1.16092	0.204015	0.178109	-0.0220827	0.10916	C	FALSE	ERK1,2 Kinase substrate motif;G protein-coupled receptor kinase 1 substrate motif;GSK-3, ERK1, ERK2, CDK5 substrate motif;WW domain binding motif	989	0.51716	O60245-2	S	VNGGPGSPDLARH
1.44026	0.939753	-0.0141499	0.0486547	-0.140285	0.923036	C	TRUE	ATM kinase substrate motif;Casein Kinase I substrate motif;Casein Kinase II substrate motif;DNA dependent Protein kinase substrate motif	880	0.652376	P07814	S	PGQPPLSQSSDSS
0.0614311	-0.0496447	-0.719899	-0.365054	-0.636952	1.65906	C	FALSE	Casein kinase II substrate motif;Casein Kinase II substrate motif;Pyruvate dehydrogenase kinase substrate motif	96	0.873556	O43399	S	KQNLSRSWHDVQV
0.0162114	0.841973	0.512985	0.57289	0.912267	-0.0493659	C	TRUE		77	0.405471	Q9NRA8	S	YPASGRSSPVESL
0.805953	-0.0511633	0.646439	0.026021	0.185105	0.960808	C	TRUE	14-3-3 domain binding motif;Akt kinase substrate motif;Calmodulin-dependent protein kinase II substrate motif;MAPKAPK1 kinase substrate motif;PKA kinase substrate motif;PKC kinase substrate motif	1315	0.43003	Q8WWQ0	S	LRNRAQSYDIQAW
1.60905	-0.0428824	0.0844725	-0.354354	-0.360472	0.27274	C	TRUE	Casein Kinase I substrate motif;G protein-coupled receptor kinase 1 substrate motif;GSK3 kinase substrate motif;PKA kinase substrate motif	1397	0.73273	Q9UQ35	S	VEKAGMSSNQSIS
0.279174	0.194087	0.738725	0.153676	0.251325	1.09471	C	TRUE	G protein-coupled receptor kinase 1 substrate motif	615	0.379721	Q9UPN6	T	KETVQTTQSPTPV
0.279174	0.194087	0.738725	0.153676	0.251325	1.09471	C	TRUE	Casein Kinase II substrate motif;DNA dependent Protein kinase substrate motif;GSK-3, ERK1, ERK2, CDK5 substrate motif;WW domain binding motif	619	0.379721	Q9UPN6	T	QTTQSPTPVEKET
0.646993	-0.603074	0.00504062	-0.362955	-0.289527	1.24184	C	TRUE	b-Adrenergic Receptor kinase substrate motif;MAPKAPK2 kinase substrate motif	1107	0.703157	Q9UK61	S	PVSPNDSGAKIAS
-0.149285	-0.728121	-0.441987	-1.11607	-0.262036	0.389788	C	TRUE	14-3-3 domain binding motif;Calmodulin-dependent protein kinase II substrate motif;Casein Kinase II substrate motif;ERK1,2 Kinase substrate motif;GSK-3, ERK1, ERK2, CDK5 substrate motif;MAPKAPK2 kinase substrate motif;PKA kinase substrate motif;PKC kinase substrate motif;WW domain binding motif	877	0.515056	Q5T200-2	S	QESRSLSPSHLTE
0.660746	-0.602856	0.265437	0.0710762	-0.613211	-0.842544	C	TRUE	b-Adrenergic Receptor kinase substrate motif;Casein Kinase II substrate motif	721	0.595599	O43719	S	EKLFDDSDERGTL
1.66248	-0.261001	-0.666118	-0.618008	-0.476759	0.424386	C	TRUE	14-3-3 domain binding motif;Calmodulin-dependent protein kinase II substrate motif;Casein kinase II substrate motif;Casein Kinase II substrate motif;ERK1,2 Kinase substrate motif;G protein-coupled receptor kinase 1 substrate motif;GSK-3, ERK1, ERK2, CDK5 substrate motif;MDC1 BRCT domain binding motif;PKA kinase substrate motif;PKC kinase substrate motif;Plk1 PBD domain binding motif;WW domain bin…	1099	0.901588	Q76FK4	S	TDHRNSSPGEASL
1.72504	0.129745	-1.38658	-1.09486	-1.27614	0.362779	C	TRUE	Casein kinase II substrate motif;Casein Kinase II substrate motif;MAPKAPK2 kinase substrate motif	776	1.22301	Q99700	S	ETSPSFSKAENKG
-0.0442262	-1.14621	-0.207994	-0.2735	-0.693598	-0.114394	C	TRUE	ERK1,2 Kinase substrate motif;Growth associated histone HI kinase substrate motif;GSK3, Erk1, Erk2 and CDK5 kinase motif;GSK-3, ERK1, ERK2, CDK5 substrate motif;PKA kinase substrate motif;PKC kinase substrate motif;WW domain binding motif	1492	0.424966	Q9UQ35	T	PKALPQTPRPRSR
-0.902197	0.573664	0.156397	0.290306	0.515612	0.684997	C	FALSE	Casein Kinase I substrate motif;Casein Kinase II substrate motif;PKA kinase substrate motif;PKC kinase substrate motif	298	0.582581	P29803	S	MSDPGVSYRTREE
0.311154	0.0923433	1.23958	0.0813396	0.374845	0.494875	C	TRUE	14-3-3 domain binding motif;Calmodulin-dependent protein kinase II substrate motif;Calmodulin-dependent protein kinase IV substrate motif;MAPKAPK2 kinase substrate motif;PKA kinase substrate motif;PKC kinase substrate motif	43	0.427163	P05787	S	SFSRVGSSNFRGG
0.944485	0.108758	-1.67835	-1.38157	-1.34326	0.356594	C	TRUE	Casein Kinase I substrate motif;Casein Kinase II substrate motif;MAPKAPK2 kinase substrate motif;PKA kinase substrate motif;PKC kinase substrate motif	568	1.1016	Q9NRF8	S	SSSDRYSDASDDS
0.714224	0.868134	0.545375	0.283922	0.438293	0.434775	C	TRUE	Casein Kinase II substrate motif;MDC1 BRCT domain binding motif;PKA kinase substrate motif;PKC kinase substrate motif;Plk1 PBD domain binding motif	132	0.211997	Q5T8P6-3	S	HSPPQSSSRYREN
0.242207	1.00892	-0.540065	0.68428	0.42191	0.239398	C	TRUE	Casein Kinase II substrate motif;Cdc2 kinase substrate motif;CDK kinase substrate motif;CDK1,2,4,6 kinase substrate motif;ERK1,2 Kinase substrate motif;G protein-coupled receptor kinase 1 substrate motif;Growth associated histone HI kinase substrate motif;GSK-3, ERK1, ERK2, CDK5 substrate motif;MAPKAPK2 kinase substrate motif;WW domain binding motif	220	0.522846	Q9BU76	S	ATSSPTSPERPRH
0.642563	0.212133	0.0381552	0.281787	0.018919	1.42207	C	TRUE	14-3-3 domain binding motif;Calmodulin-dependent protein kinase II substrate motif;Calmodulin-dependent protein kinase IV substrate motif;ERK1,2 Kinase substrate motif;G protein-coupled receptor kinase 1 substrate motif;Growth associated histone HI kinase substrate motif;GSK-3, ERK1, ERK2, CDK5 substrate motif;MAPKAPK2 kinase substrate motif;PKA kinase substrate motif;PKC kinase substrate motif;W…	252	0.533131	Q00839-2	S	KYSRAKSPQPPVE
1.11484	0.821139	0.114367	0.163241	0.0453032	-0.455376	E	FALSE	Calmodulin-dependent protein kinase II substrate motif;G protein-coupled receptor kinase 1 substrate motif;p70 Ribosomal S6 kinase substrate motif;PKC kinase substrate motif	198	0.569941	P17612	T	VKGRTWTLCGTPE
1.11936	0.0854248	-0.107866	-0.221068	0.375623	1.18358	C	FALSE	Casein Kinase I substrate motif;G protein-coupled receptor kinase 1 substrate motif	38	0.612287	O75821	T	KGIPLATGDTSPE
-0.213851	0.693232	-0.0887303	0.319849	0.739502	-1.08654	C	TRUE	BARD1 BRCT domain binding motif;Casein Kinase I substrate motif;Casein kinase II substrate motif;Casein Kinase II substrate motif;G protein-coupled receptor kinase 1 substrate motif	234	0.684382	Q9H1E3	S	KSGDEGSEDEAPS
-0.199135	0.693232	-0.0887303	0.312781	0.739502	-1.08654	C	TRUE	Casein kinase II substrate motif;Casein Kinase II substrate motif	229	0.682702	Q9H1E3	S	SPPPEKSGDEGSE
0.488927	0.95129	0.575119	0.218099	0.633478	-0.182133	C	FALSE	b-Adrenergic Receptor kinase substrate motif;G protein-coupled receptor kinase 1 substrate motif;GSK3 kinase substrate motif	1300	0.388705	Q92538	S	AGAQSDSELPSYH
1.11283	1.15128	-0.0627309	-0.0735754	0.0568609	1.22435	C	TRUE	G protein-coupled receptor kinase 1 substrate motif;PKA kinase substrate motif;PKC kinase substrate motif	89	0.653995	O43491	T	KKQKSYTLVVAKD
-0.434359	0.843743	0.543496	-0.0227128	0.54092	-0.95243	C	TRUE	14-3-3 domain binding motif;Akt kinase substrate motif;b-Adrenergic Receptor kinase substrate motif;Calmodulin-dependent protein kinase II substrate motif;Casein Kinase I substrate motif;Casein Kinase II substrate motif;G protein-coupled receptor kinase 1 substrate motif;GSK3 kinase substrate motif;MAPKAPK1 kinase substrate motif;PKA kinase substrate motif;PKC kinase substrate motif	761	0.685763	P48634	S	PRERSDSGGSSSE
1.22466	-0.385508	-0.139665	0.0167815	-0.805989	0.931153	C	TRUE	Casein Kinase I substrate motif;ERK1,2 Kinase substrate motif;G protein-coupled receptor kinase 1 substrate motif;GSK-3, ERK1, ERK2, CDK5 substrate motif;WW domain binding motif	48	0.78318	Q59GV6	S	GGGGGGSPGPTAG
0.0020183	0.117163	0.0736832	0.251204	0.41565	-1.59362	C	TRUE		496	0.73551	Q5T0N5	T	DINHLVTQGRESP
0.581206	0.830498	0.599603	0.331017	0.676267	0.158595	C	TRUE	b-Adrenergic Receptor kinase substrate motif;Casein Kinase II substrate motif	1368	0.243596	O75976	T	HEFQDETDTEEET
-0.0828797	-0.189882	-0.251333	-0.121534	-0.589333	1.52687	C	TRUE	G protein-coupled receptor kinase 1 substrate motif;Growth associated histone HI kinase substrate motif;GSK-3, ERK1, ERK2, CDK5 substrate motif;PKA kinase substrate motif;PKC kinase substrate motif;WW domain binding motif	220	0.746366	Q8IYB3-2	T	PEKKEKTPELPEP
-0.166111	-0.856683	1.4845	-0.0471297	-0.0138731	0.0164959	C	TRUE	Casein Kinase I substrate motif;Casein kinase II substrate motif;Casein Kinase II substrate motif;G protein-coupled receptor kinase 1 substrate motif;GSK3 kinase substrate motif;Pyruvate dehydrogenase kinase substrate motif	377	0.76667	Q9HCD5	S	KERLMRSSTDSLP
0.311154	0.20364	1.23958	0.0813396	0.369494	0.494875	C	TRUE	MDC1 BRCT domain binding motif;Plk1 PBD domain binding motif	44	0.41178	P05787	S	FSRVGSSNFRGGL
0.731357	-0.122487	0.435095	0.258097	0.67238	0.8583	C	FALSE	14-3-3 domain binding motif;Calmodulin-dependent protein kinase II substrate motif;Casein Kinase I substrate motif;ERK1,2 Kinase substrate motif;G protein-coupled receptor kinase 1 substrate motif;GSK3 kinase substrate motif;GSK-3, ERK1, ERK2, CDK5 substrate motif;PKA kinase substrate motif;PKC kinase substrate motif;WW domain binding motif	298	0.36254	Q9BTE3	S	EEQRVHSPPASLV
0.0907184	1.03295	0.362779	0.180402	0.352984	-0.83323	C	TRUE	b-Adrenergic Receptor kinase substrate motif;Casein kinase II substrate motif;Casein Kinase II substrate motif;MAPKAPK2 kinase substrate motif;Pyruvate dehydrogenase kinase substrate motif	459	0.603914	P53396	S	TASFSESRADEVA
-0.759574	-0.286704	0.529871	-0.210196	-0.439305	0.905891	C	TRUE	Casein Kinase I substrate motif;Casein Kinase II substrate motif;PKA kinase substrate motif;PKC kinase substrate motif	424	0.63031	Q8IYB3-2	S	SNRTRKSRVSVSP
1.22946	0.295254	-0.325268	-0.49145	-0.39572	1.84105	C	TRUE	Casein Kinase II substrate motif;DNA dependent Protein kinase substrate motif;PKA kinase substrate motif	557	0.971527	Q8WWM7	S	QFKLQPSSSPENS
1.19112	0.148088	0.360083	0.398788	0.489029	0.239886	C	TRUE	14-3-3 domain binding motif;Calmodulin-dependent protein kinase II substrate motif;Casein Kinase II substrate motif;PKA kinase substrate motif;PKC kinase substrate motif	1101	0.372585	Q9UQ35	S	KGGRSRSSSPVTE
1.19112	0.148088	0.360083	0.398788	0.489029	0.239886	C	TRUE	G protein-coupled receptor kinase 1 substrate motif;MDC1 BRCT domain binding motif;PKA kinase substrate motif;PKC kinase substrate motif;Plk1 PBD domain binding motif	1102	0.372585	Q9UQ35	S	GGRSRSSSPVTEL
1.19112	0.148088	0.360083	0.398788	0.489029	0.239886	C	TRUE	14-3-3 domain binding motif;Akt kinase substrate motif;Calmodulin-dependent protein kinase II substrate motif;Casein Kinase I substrate motif;Casein Kinase II substrate motif;ERK1,2 Kinase substrate motif;GSK-3, ERK1, ERK2, CDK5 substrate motif;MAPKAPK1 kinase substrate motif;MAPKAPK2 kinase substrate motif;MDC1 BRCT domain binding motif;PKA kinase substrate motif;PKC kinase substrate motif;Plk1 …	1103	0.372585	Q9UQ35	S	GRSRSSSPVTELA
1.19112	0.148088	0.360083	0.398788	0.489029	0.239886	C	TRUE	G protein-coupled receptor kinase 1 substrate motif;MAPKAPK2 kinase substrate motif	1106	0.372585	Q9UQ35	T	RSSSPVTELASRS
-0.333573	1.35778	0.0988238	0.0926134	0.287354	-0.0573463	C	TRUE	MAPKAPK2 kinase substrate motif	385	0.58493	P78344	T	PGSGIGTGPGVIQ
1.23958	0.632455	-0.208728	-0.249737	-0.102218	1.6628	C	TRUE		137	0.81775	Q6PKG0	T	ALPPVLTTVNGQS
-1.04317	0.510558	-0.297626	0.384713	0.390117	0.565402	C	TRUE		178	0.634662	A8K7X6	Y	KGVTIPYRPKPSS
0.805045	0.645794	0.114367	0.520648	0.173639	1.06426	C	TRUE	Casein kinase II substrate motif;Casein Kinase II substrate motif	154	0.366301	P55884	S	ADEPSFSDPEDFV
0.944485	0.108758	-1.87139	-1.38157	-1.34326	0.537347	C	TRUE	Casein Kinase II substrate motif;G protein-coupled receptor kinase 1 substrate motif;GSK3 kinase substrate motif;MDC1 BRCT domain binding motif;PKA kinase substrate motif;PKC kinase substrate motif;Plk1 PBD domain binding motif	564	1.17492	Q9NRF8	S	GCKLSSSDRYSDA
0.944485	0.108758	-1.87139	-1.38157	-1.34326	0.537347	C	TRUE	Casein Kinase I substrate motif;Casein Kinase II substrate motif	571	1.17492	Q9NRF8	S	DRYSDASDDSFSE
0.944485	0.108758	-1.87139	-1.38157	-1.34326	0.537347	C	TRUE	b-Adrenergic Receptor kinase substrate motif;Casein kinase II substrate motif;Casein Kinase II substrate motif;G protein-coupled receptor kinase 1 substrate motif	574	1.17492	Q9NRF8	S	SDASDDSFSEPRI
-1.21692	-0.228332	0.057277	-0.222515	-0.376601	-0.927965	C	TRUE	b-Adrenergic Receptor kinase substrate motif;Casein kinase II substrate motif;Casein Kinase II substrate motif;Pyruvate dehydrogenase kinase substrate motif	57	0.484254	O00264	S	PAASGDSDDDEPP
0.505992	1.38659	0.211137	0.200755	0.257976	0.262673	C	FALSE	Casein Kinase I substrate motif;G protein-coupled receptor kinase 1 substrate motif;GSK3 kinase substrate motif;PAK2 kinase substrate motif;PKA kinase substrate motif;PKC kinase substrate motif	378	0.462357	Q9H4A3	S	ATLKRASFAKSVI
-0.879831	0.343236	0.766213	0.45607	0.534161	0.697062	C	TRUE	Casein Kinase I substrate motif;Casein Kinase II substrate motif;PKA kinase substrate motif	779	0.607585	Q9H2G2	S	KTKDSGSISLQET
0.123269	-0.597974	-0.0847468	-0.545529	-0.42843	-1.10386	C	TRUE	Casein Kinase I substrate motif;Casein Kinase II substrate motif;G protein-coupled receptor kinase 1 substrate motif;GSK3 kinase substrate motif	20	0.429048	A0AV56	S	AGAAALSSASSET
0.123269	-0.597974	-0.0847468	-0.545529	-0.42843	-1.10386	C	TRUE	Casein Kinase I substrate motif;Casein Kinase II substrate motif;MDC1 BRCT domain binding motif;Plk1 PBD domain binding motif	21	0.429048	A0AV56	S	GAAALSSASSETG
0.123269	-0.597974	-0.0847468	-0.545529	-0.42843	-1.10386	C	TRUE	Casein Kinase I substrate motif;Casein Kinase II substrate motif	23	0.429048	A0AV56	S	AALSSASSETGTR
0.123269	-0.597974	-0.0847468	-0.545529	-0.42843	-1.10386	C	TRUE	Casein Kinase II substrate motif;G protein-coupled receptor kinase 1 substrate motif;MAPKAPK2 kinase substrate motif;MDC1 BRCT domain binding motif;Plk1 PBD domain binding motif	24	0.429048	A0AV56	S	ALSSASSETGTRR
0.123269	-0.597974	-0.0847468	-0.545529	-0.42843	-1.10386	C	TRUE	b-Adrenergic Receptor kinase substrate motif	26	0.429048	A0AV56	T	SSASSETGTRRLS
0.123269	-0.597974	-0.0847468	-0.545529	-0.42843	-1.10386	C	TRUE	Casein Kinase I substrate motif;G protein-coupled receptor kinase 1 substrate motif;MAPKAPK2 kinase substrate motif;PKA kinase substrate motif;PKC kinase substrate motif	28	0.429048	A0AV56	T	ASSETGTRRLSDL
-0.101112	-0.314917	-0.151859	-0.262331	-0.85645	1.39391	C	TRUE	Calmodulin-dependent protein kinase II substrate motif;G protein-coupled receptor kinase 1 substrate motif;Growth associated histone HI kinase substrate motif;GSK-3, ERK1, ERK2, CDK5 substrate motif;PAK2 kinase substrate motif;Pim1 kinase substrate sequence;PKA kinase substrate motif;PKC kinase substrate motif;WW domain binding motif	570	0.756767	Q8IYB3-2	T	PPRRRRTPTPPPR
-0.101112	-0.314917	-0.151859	-0.262331	-0.85645	1.39391	C	TRUE	Akt kinase substrate motif;Calmodulin-dependent protein kinase II substrate motif;DNA dependent Protein kinase substrate motif;GSK-3, ERK1, ERK2, CDK5 substrate motif;PKC kinase substrate motif;WW domain binding motif	572	0.756767	Q8IYB3-2	T	RRRRTPTPPPRRR
-0.918852	0.128557	0.00446544	-0.634016	-0.144792	0.946433	C	TRUE	14-3-3 domain binding motif;Akt kinase substrate motif;Calmodulin-dependent protein kinase II substrate motif;ERK1,2 Kinase substrate motif;Growth associated histone HI kinase substrate motif;GSK-3, ERK1, ERK2, CDK5 substrate motif;MAPKAPK1 kinase substrate motif;PKA kinase substrate motif;PKC kinase substrate motif;WW domain binding motif	211	0.65051	Q8TF01	S	FRDRQRSPIALPV
-0.219475	0.414676	0.509645	0.51339	0.462052	-1.56001	C	TRUE	b-Adrenergic Receptor kinase substrate motif;Casein Kinase I substrate motif;Casein Kinase II substrate motif;ERK1,2 Kinase substrate motif;G protein-coupled receptor kinase 1 substrate motif;GSK3 kinase substrate motif;GSK-3, ERK1, ERK2, CDK5 substrate motif;PKA kinase substrate motif;PKC kinase substrate motif;WW domain binding motif	501	0.823181	Q5T0N5	S	VTQGRESPEGSYT
0.0611542	-0.332049	-0.64264	-0.606606	-0.681515	-0.882784	C	TRUE	14-3-3 domain binding motif;Akt kinase substrate motif;Calmodulin-dependent protein kinase II substrate motif;Casein Kinase I substrate motif;Casein Kinase II substrate motif;ERK1,2 Kinase substrate motif;Growth associated histone HI kinase substrate motif;GSK-3, ERK1, ERK2, CDK5 substrate motif;MAPKAPK1 kinase substrate motif;PKA kinase substrate motif;PKC kinase substrate motif;WW domain bindin…	307	0.332594	O95218-2	S	RRTRSRSPESQVI
0.164529	-0.315195	-0.520645	-0.00200674	-0.896764	1.43312	C	TRUE		26	0.806522	Q13263	S	PGPGEGSAGGEKR
0.489441	0.0335105	-1.21076	0.123269	-0.453715	-0.662944	C	TRUE	14-3-3 domain binding motif;Calmodulin-dependent protein kinase II substrate motif;Casein Kinase II substrate motif;G protein-coupled receptor kinase 1 substrate motif;MDC1 BRCT domain binding motif;PKA kinase substrate motif;PKC kinase substrate motif;Plk1 PBD domain binding motif	164	0.615808	P46937	S	QHLRQSSFEIPDD
-0.40957	-0.587298	-0.355461	-0.875169	-0.51835	0.910041	C	TRUE	Casein Kinase I substrate motif;Casein Kinase II substrate motif;G protein-coupled receptor kinase 1 substrate motif;PKA kinase substrate motif;PKC kinase substrate motif	239	0.622913	Q13523	S	QDQARKSKSPTLR
0.374845	0.428465	0.541911	1.17274	0.386038	0.273814	C	TRUE	Casein kinase II substrate motif;Casein Kinase II substrate motif;PKA kinase substrate motif;Pyruvate dehydrogenase kinase substrate motif	351	0.326803	P22059	S	SGKGDMSDEDDEN
0.0284281	0.935081	0.555816	0.502942	0.673014	0.419108	C	TRUE	Casein kinase II substrate motif;Casein Kinase II substrate motif;MAPKAPK2 kinase substrate motif;MDC1 BRCT domain binding motif;Plk1 PBD domain binding motif;Pyruvate dehydrogenase kinase substrate motif	22	0.299699	Q96QD8	S	DSSSYSSNSDFNY
-0.333573	1.35778	-0.180299	0.0926134	0.287354	-0.186589	C	TRUE	G protein-coupled receptor kinase 1 substrate motif	381	0.621929	P78344	S	FGQMPGSGIGTGP
0.15121	0.718614	0.680414	0.821302	0.757621	0.19131	C	TRUE	ERK1,2 Kinase substrate motif;Growth associated histone HI kinase substrate motif;GSK-3, ERK1, ERK2, CDK5 substrate motif;PKA kinase substrate motif;PKC kinase substrate motif;WW domain binding motif	583	0.299924	P27824	S	DEILNRSPRNRKP
-0.0646208	0.215989	0.0680516	0.133564	0.0690147	-1.56653	C	TRUE	G protein-coupled receptor kinase 1 substrate motif;PKA kinase substrate motif;PKC kinase substrate motif	54	0.680257	Q9Y2V2	T	TRTFSATVRASQG
0.449641	0.561009	0.244887	0.817869	0.0219061	-1.00344	C	TRUE	Casein Kinase II substrate motif;G protein-coupled receptor kinase 1 substrate motif;GSK3 kinase substrate motif	355	0.641008	O60784	S	VRAGLQSLEASGR
-0.282013	-0.433953	0.215492	-0.628341	-0.0340717	1.22651	C	TRUE	Casein Kinase I substrate motif;Cdc2 kinase substrate motif;CDK kinase substrate motif;CDK1,2,4,6 kinase substrate motif;ERK1,2 Kinase substrate motif;G protein-coupled receptor kinase 1 substrate motif;GSK-3, ERK1, ERK2, CDK5 substrate motif;WW domain binding motif	1033	0.665418	Q12888-2	S	VAESVASPQKTMS
0.736475	0.9115	0.43082	0.108759	0.374845	0.888461	C	TRUE	Casein Kinase I substrate motif;Casein Kinase II substrate motif	1161	0.321184	Q5T1M5	S	SHHSQRSSLSGDE
0.0907184	1.01671	0.362779	0.180402	0.245861	-0.925931	C	TRUE	G protein-coupled receptor kinase 1 substrate motif	453	0.627198	P53396	T	TPAPSRTASFSES
-0.677377	0.0568603	-0.586601	-0.185983	-0.149201	1.26915	C	TRUE	Casein kinase II substrate motif;Casein Kinase II substrate motif;G protein-coupled receptor kinase 1 substrate motif;GSK3 kinase substrate motif;MAPKAPK2 kinase substrate motif;Pyruvate dehydrogenase kinase substrate motif	167	0.701618	O00566	S	RKSPVFSDEDSDL
-0.376868	1.35778	0.0988238	0.131853	0.287354	-0.0573463	C	TRUE	DNA dependent Protein kinase substrate motif	397	0.591986	P78344	T	QDRFSPTMGRHRS
0.510558	0.795684	0.474774	0.556013	0.602837	0.535654	C	TRUE	DNA dependent Protein kinase substrate motif;G protein-coupled receptor kinase 1 substrate motif	700	0.114433	Q13625	T	PRPLSPTKLLPFL
0.269272	0.337882	-0.020999	0.317536	0.2806	-1.42454	C	TRUE	14-3-3 domain binding motif;Calmodulin-dependent protein kinase II substrate motif;Casein Kinase II substrate motif;G protein-coupled receptor kinase 1 substrate motif;GSK3 kinase substrate motif;PKA kinase substrate motif;PKC kinase substrate motif	189	0.690849	Q13242	S	YPERSTSYGYSRS
0.269272	0.337882	-0.020999	0.317536	0.2806	-1.42454	C	TRUE	Casein Kinase II substrate motif;G protein-coupled receptor kinase 1 substrate motif;GSK3 kinase substrate motif;MAPKAPK2 kinase substrate motif	193	0.690849	Q13242	S	STSYGYSRSRSGS
0.468739	1.17127	0.498659	0.539829	-0.348427	0.25084	C	TRUE	Casein kinase II substrate motif;Casein Kinase II substrate motif	619	0.491082	Q641Q2	S	ASALLFSSDEEDQ
0.427714	0.335026	-0.00311959	-1.19873	-1.25967	1.64892	C	TRUE	DNA dependent Protein kinase substrate motif;G protein-coupled receptor kinase 1 substrate motif;PKA kinase substrate motif;PKC kinase substrate motif	56	1.09886	P51397	T	PSPPKPTVFISGV
1.05499	0.285817	0.0621217	0.370945	0.00776959	1.22256	C	TRUE	Casein kinase II substrate motif;Casein Kinase II substrate motif	306	0.515104	Q06265	S	KAPIDTSDVEEKA
-0.798971	0.220826	-0.532533	0.440314	-0.235144	0.974824	C	TRUE	G protein-coupled receptor kinase 1 substrate motif;PKA kinase substrate motif;PKC kinase substrate motif	5400	0.65869	Q09666	S	LEASEGSIKLPKM
0.0227582	0.306379	-0.399959	-0.290357	-0.109281	-1.31937	C	TRUE	Casein Kinase II substrate motif;ERK1,2 Kinase substrate motif;GSK-3, ERK1, ERK2, CDK5 substrate motif;PKA kinase substrate motif;PKC kinase substrate motif;WW domain binding motif	412	0.558108	Q8IYB3-2	S	PPKTRHSPTPQQS
0.937873	0.156267	0.0378742	0.00762609	0.234746	1.39259	C	TRUE	Casein Kinase I substrate motif;Casein Kinase II substrate motif;DNA dependent Protein kinase substrate motif;G protein-coupled receptor kinase 1 substrate motif;GSK3 kinase substrate motif	726	0.569896	Q99575	S	QAYEEPSVASSPN
0.468739	1.17127	0.498659	0.548535	-0.348427	0.25084	C	TRUE	BARD1 BRCT domain binding motif;Casein kinase II substrate motif;Casein Kinase II substrate motif;MDC1 BRCT domain binding motif;Plk1 PBD domain binding motif	620	0.491483	Q641Q2	S	SALLFSSDEEDQW
-0.252864	0.891886	0.346645	0.900413	-0.0774824	-0.75292	C	TRUE	Casein kinase II substrate motif;Casein Kinase II substrate motif;MAPKAPK2 kinase substrate motif;MDC1 BRCT domain binding motif;Plk1 PBD domain binding motif	106	0.659918	O75475	S	KQSNASSDVEVEE
0.416192	1.23946	0.527671	0.196985	0.342441	-0.0135266	C	TRUE	14-3-3 domain binding motif;Akt kinase substrate motif;Calmodulin-dependent protein kinase II substrate motif;MAPKAPK1 kinase substrate motif;MAPKAPK2 kinase substrate motif;p70 Ribosomal S6 kinase substrate motif;Phosphorylase kinase substrate motif;PKA kinase substrate motif;PKC kinase substrate motif	244	0.429151	Q9UDY2	S	DRSRGRSIDQDYE
0.891185	1.8508	-0.578305	0.102188	-0.446738	0.616921	C	TRUE	Cdc2 kinase substrate motif;CDK1,2,4,6 kinase substrate motif;CDK5 kinase substrate motif;ERK1,2 kinase substrate motif;ERK1,2 Kinase substrate motif;G protein-coupled receptor kinase 1 substrate motif;Growth associated histone HI kinase substrate motif;GSK3, Erk1, Erk2 and CDK5 kinase motif;GSK-3, ERK1, ERK2, CDK5 substrate motif;WW domain binding motif	183	0.911664	P18858	T	DGDQPTTPPKPLK
-0.102739	-0.968718	0.75745	-0.557157	-0.334407	-0.812893	C	TRUE	b-Adrenergic Receptor kinase substrate motif;Casein Kinase I substrate motif;G protein-coupled receptor kinase 1 substrate motif;PKA kinase substrate motif;PKC kinase substrate motif	1205	0.62076	Q9UQ35	T	SLVFKDTLRTPPR
-0.109561	-0.837201	0.0237521	0.446256	-0.284353	1.05019	C	TRUE	Calmodulin-dependent protein kinase II substrate motif;Calmodulin-dependent protein kinase IV substrate motif;Casein Kinase II substrate motif;Chk1 kinase substrate motif;PKA kinase substrate motif;PKC kinase substrate motif	19	0.645359	Q15149-4	T	GLGRKRTSSEDNL
0.645609	0.428143	0.624803	0.845189	0.359521	-0.826005	C	TRUE	Casein kinase II substrate motif;Casein Kinase II substrate motif;G protein-coupled receptor kinase 1 substrate motif	202	0.599535	Q6NZI2	S	AAALELSSDEAVE
-0.214075	0.735003	0.112366	-0.172311	-0.351866	1.53844	C	TRUE	b-Adrenergic Receptor kinase substrate motif;Casein Kinase I substrate motif;Casein Kinase II substrate motif;G protein-coupled receptor kinase 1 substrate motif;PKA kinase substrate motif;PKC kinase substrate motif	420	0.730283	Q9NYV4	S	KMDGKESKGSPVF
0.44795	0.815494	0.306262	0.328032	0.208267	-1.032	C	TRUE	Casein kinase II substrate motif;Casein Kinase II substrate motif;Pyruvate dehydrogenase kinase substrate motif	548	0.629801	Q6PKG0	S	PKGLSASLPDLDS
1.04523	0.129876	-0.039177	0.233888	0.118891	1.31191	C	TRUE	ERK1,2 Kinase substrate motif;GSK-3, ERK1, ERK2, CDK5 substrate motif;PKA kinase substrate motif;PKC kinase substrate motif;WW domain binding motif	91	0.564556	O94826	S	TPEGRASPAPGSG
0.192573	-0.0907586	-0.098382	-0.13125	-0.868595	1.61509	C	TRUE	14-3-3 domain binding motif;Akt kinase substrate motif;AMP-activated protein kinase 2 substrate motif;Calmodulin-dependent protein kinase II substrate motif;DNA dependent Protein kinase substrate motif;ERK1,2 Kinase substrate motif;GSK-3, ERK1, ERK2, CDK5 substrate motif;MAPKAPK1 kinase substrate motif;PKA kinase substrate motif;PKC kinase substrate motif;WW domain binding motif;ZIP kinase substr…	581	0.821146	Q8IYB3-2	S	PRRRTPSPPPRRR
0.192573	-0.0907586	-0.098382	-0.13125	-0.868595	1.61509	C	TRUE	Calmodulin-dependent protein kinase II substrate motif;G protein-coupled receptor kinase 1 substrate motif;Growth associated histone HI kinase substrate motif;GSK-3, ERK1, ERK2, CDK5 substrate motif;PAK2 kinase substrate motif;PKA kinase substrate motif;PKC kinase substrate motif;WW domain binding motif	579	0.821146	Q8IYB3-2	T	PPPRRRTPSPPPR
-0.112834	-0.231297	-0.495003	-0.590723	-0.836089	1.54542	C	TRUE	14-3-3 domain binding motif;Akt kinase substrate motif;Calmodulin-dependent protein kinase II substrate motif;Casein kinase II substrate motif;Casein Kinase II substrate motif;MAPKAPK1 kinase substrate motif;PKA kinase substrate motif;PKC epsilon kinase substrate motif;PKC kinase substrate motif;Pyruvate dehydrogenase kinase substrate motif	1062	0.855695	Q12789	S	PRVRKNSSTDQGS
-0.112834	-0.231297	-0.495003	-0.590723	-0.836089	1.54542	C	TRUE	Calmodulin-dependent protein kinase II substrate motif;Chk1 kinase substrate motif;MDC1 BRCT domain binding motif;PKA kinase substrate motif;PKC kinase substrate motif;Plk1 PBD domain binding motif	1063	0.855695	Q12789	S	RVRKNSSTDQGSD
-0.112834	-0.231297	-0.495003	-0.590723	-0.836089	1.54542	C	TRUE	Casein Kinase I substrate motif	1073	0.855695	Q12789	S	GSDEEGSLQKEQE
0.247077	-0.375568	0.456701	0.110497	0.324004	1.26706	C	TRUE	b-Adrenergic Receptor kinase substrate motif;G protein-coupled receptor kinase 1 substrate motif	146	0.537891	Q9Y2D5	S	RDALGDSLQVPVS
0.247077	-0.375568	0.456701	0.110497	0.324004	1.26706	C	TRUE	Casein Kinase I substrate motif;Casein Kinase II substrate motif;DNA dependent Protein kinase substrate motif;G protein-coupled receptor kinase 1 substrate motif;GSK3 kinase substrate motif	154	0.537891	Q9Y2D5	S	QVPVSPSSTTSSR
0.247077	-0.375568	0.456701	0.110497	0.324004	1.26706	C	TRUE	G protein-coupled receptor kinase 1 substrate motif;GSK3 kinase substrate motif;MAPKAPK2 kinase substrate motif;PKA kinase substrate motif;PKC kinase substrate motif	158	0.537891	Q9Y2D5	S	SPSSTTSSRCSSR
0.247077	-0.375568	0.456701	0.110497	0.324004	1.26706	C	TRUE	Casein Kinase I substrate motif;Casein Kinase II substrate motif;G protein-coupled receptor kinase 1 substrate motif;GSK3 kinase substrate motif;MAPKAPK2 kinase substrate motif;MDC1 BRCT domain binding motif;Plk1 PBD domain binding motif	159	0.537891	Q9Y2D5	S	PSSTTSSRCSSRD
0.247077	-0.375568	0.456701	0.110497	0.324004	1.26706	C	TRUE		157	0.537891	Q9Y2D5	T	VSPSSTTSSRCSS
-0.798971	0.220826	-0.532533	0.478402	-0.235144	0.974824	C	TRUE	Casein Kinase I substrate motif;Casein Kinase II substrate motif;G protein-coupled receptor kinase 1 substrate motif;MAPKAPK2 kinase substrate motif	5397	0.663812	Q09666	S	DLSLEASEGSIKL
0.186754	0.853037	0.268674	0.511367	0.535953	0.899098	C	TRUE	14-3-3 domain binding motif;Calmodulin-dependent protein kinase II substrate motif;Casein Kinase II substrate motif;MAPKAPK2 kinase substrate motif;PKA kinase substrate motif;PKC kinase substrate motif	2267	0.291939	Q9Y618	S	EPSRMGSKSPGNT
-1.28792	-0.182616	0.0409626	-0.512637	-0.409853	-0.416753	C	TRUE	Casein Kinase I substrate motif;Casein Kinase II substrate motif;PKA kinase substrate motif;PKC kinase substrate motif	57	0.451775	Q13442	S	PKKEKKSLDSDES
1.67338	-0.0428824	0.0844725	-0.354354	-0.154763	0.27274	C	TRUE	Casein Kinase I substrate motif;Casein Kinase II substrate motif;MDC1 BRCT domain binding motif;Plk1 PBD domain binding motif	1398	0.730574	Q9UQ35	S	EKAGMSSNQSISS
1.38604	0.229958	0.221815	0.0691522	-0.582815	1.14978	C	TRUE	Casein kinase II substrate motif;Casein Kinase II substrate motif;ERK1,2 Kinase substrate motif;G protein-coupled receptor kinase 1 substrate motif;Growth associated histone HI kinase substrate motif;GSK-3, ERK1, ERK2, CDK5 substrate motif;WW domain binding motif	47	0.730695	Q96EB6	S	GPGLERSPGEPGG
-0.135968	1.28807	-0.458783	0.0923428	0.36233	-0.436076	C	TRUE	Casein kinase II substrate motif;Casein Kinase II substrate motif;G protein-coupled receptor kinase 1 substrate motif;GSK3 kinase substrate motif;PKA kinase substrate motif;PKC kinase substrate motif	77	0.653236	Q9UPQ0-6	S	SSDGRGSDSESDL
-0.528011	0.914412	0.155361	0.916859	-0.135618	-0.596859	C	TRUE		105	0.67327	O75475	S	TKQSNASSDVEVE
1.04523	0.129876	-0.0317249	0.233888	0.138815	1.31191	C	TRUE		96	0.56081	O94826	S	ASPAPGSGHPEGP
-0.413323	1.22792	-0.521225	-0.865832	-1.02859	-0.105008	C	TRUE	b-Adrenergic Receptor kinase substrate motif;Casein Kinase I substrate motif;G protein-coupled receptor kinase 1 substrate motif;GSK3 kinase substrate motif;PKA kinase substrate motif	517	0.810419	Q6PKG0	S	YQKETESAPGSPR
0.513895	-0.587557	-0.0508909	0.418352	0.0219061	1.20308	E	FALSE	Csk SH2 domain binding motif;JAK2 kinase substrate motif;Src kinase substrate motif	239	0.608333	P46108	Y	LQNGPIYARVIQK
0.513895	-0.587557	-0.0508909	0.418352	0.0219061	1.20308	C	TRUE	14-3-3 domain binding motif;Calmodulin-dependent protein kinase II substrate motif;Casein Kinase II substrate motif;G protein-coupled receptor kinase 1 substrate motif;GSK3 kinase substrate motif;MAPKAPK1 kinase substrate motif;PKA kinase substrate motif;PKC kinase substrate motif	194	0.608333	P46108	S	EKYRPASASVSAL
0.513895	-0.587557	-0.0508909	0.418352	0.0219061	1.20308	C	TRUE	Casein Kinase I substrate motif;Casein Kinase II substrate motif;DNA dependent Protein kinase substrate motif;G protein-coupled receptor kinase 1 substrate motif	225	0.608333	P46108	S	GPYAQPSVNTPLP
-0.662944	-0.350814	1.4336	0.073409	0.152897	0.520447	C	TRUE	b-Adrenergic Receptor kinase substrate motif	673	0.733564	P37275	S	ANEPQDSTVNLQS
-1.24636	0.114501	-0.0437351	-0.086538	-0.425792	0.629474	C	TRUE	b-Adrenergic Receptor kinase substrate motif;BARD1 BRCT domain binding motif;Casein kinase II substrate motif;Casein Kinase II substrate motif;G protein-coupled receptor kinase 1 substrate motif	177	0.627175	Q8N9T8	S	RAFVEDSEDEDGA
-0.687733	-0.74485	-0.418967	-0.710992	-0.678326	0.197865	C	TRUE	DNA dependent Protein kinase substrate motif;MAPKAPK2 kinase substrate motif;PKA kinase substrate motif;PKC kinase substrate motif	243	0.364633	Q13523	T	RKSKSPTLRRRSQ
-0.232833	-0.592684	-0.448902	-0.442301	-0.800299	1.18961	C	TRUE	Cdc2 kinase substrate motif;CDK kinase substrate motif;CDK1,2,4,6 kinase substrate motif;ERK1,2 Kinase substrate motif;GSK-3, ERK1, ERK2, CDK5 substrate motif;MAPKAPK2 kinase substrate motif;WW domain binding motif	392	0.716184	Q8IYB3-2	S	RLSPSASPPRRRH
-1.10727	-0.1149	-0.149633	0.537147	0.412836	0.823504	C	TRUE	Casein Kinase I substrate motif;ERK1,2 Kinase substrate motif;G protein-coupled receptor kinase 1 substrate motif;Growth associated histone HI kinase substrate motif;GSK-3, ERK1, ERK2, CDK5 substrate motif;WW domain binding motif	66	0.688749	Q8IU81	S	VLPEGRSPGPPAL
1.48383	0.364684	0.0909889	0.332278	0.0483757	-0.0454709	C	TRUE	Casein Kinase I substrate motif;Casein kinase II substrate motif;Casein Kinase II substrate motif;ERK1,2 Kinase substrate motif;G protein-coupled receptor kinase 1 substrate motif;Growth associated histone HI kinase substrate motif;GSK-3, ERK1, ERK2, CDK5 substrate motif;PKA kinase substrate motif;PKC kinase substrate motif;Pyruvate dehydrogenase kinase substrate motif;WW domain binding motif	562	0.564884	P17812	S	QKGCRLSPRDTYS
-0.128491	-0.732547	-0.578112	-0.551606	-0.535415	1.15322	C	TRUE	Casein Kinase I substrate motif;Casein Kinase II substrate motif;G protein-coupled receptor kinase 1 substrate motif;GSK3 kinase substrate motif	875	0.706264	Q5T200-2	S	RPQESRSLSPSHL
-0.894403	-0.433526	-0.240929	-0.317822	-0.190915	-1.24018	C	TRUE	Casein kinase II substrate motif;Casein Kinase II substrate motif;Pyruvate dehydrogenase kinase substrate motif	110	0.421153	Q15154-3	S	KQRINFSDLDQRS
-0.894403	-0.433526	-0.240929	-0.317822	-0.190915	-1.24018	C	TRUE	Casein Kinase I substrate motif;Casein Kinase II substrate motif	116	0.421153	Q15154-3	S	SDLDQRSIGSDSQ
-0.894403	-0.433526	-0.240929	-0.317822	-0.190915	-1.24018	C	TRUE	Casein Kinase II substrate motif	119	0.421153	Q15154-3	S	DQRSIGSDSQGRA
0.671566	1.31678	0.0985543	-0.185802	0.180784	1.24665	C	TRUE	Cdc2 kinase substrate motif;CDK kinase substrate motif;CDK1,2,4,6 kinase substrate motif;ERK1,2 Kinase substrate motif;GSK-3, ERK1, ERK2, CDK5 substrate motif;WW domain binding motif	1275	0.627607	Q9UPT8	S	SPFAGNSPAREGE
-0.225114	-0.851575	1.57908	0.0504669	0.00920383	0.12803	C	TRUE	Casein Kinase I substrate motif;Casein Kinase II substrate motif;MDC1 BRCT domain binding motif;PKA kinase substrate motif;PKC kinase substrate motif;Plk1 PBD domain binding motif	378	0.801126	Q9HCD5	S	ERLMRSSTDSLPG
1.21748	0.534061	0.385486	0.00963382	0.427713	0.729356	C	TRUE	ERK1,2 Kinase substrate motif;GSK-3, ERK1, ERK2, CDK5 substrate motif;PKA kinase substrate motif;PKC kinase substrate motif;WW domain binding motif	765	0.402979	Q96EV2	S	VKVKPASPVAQPK
0.579083	-0.418579	0.514602	-0.00134233	0.105008	1.21835	C	TRUE	ERK1,2 Kinase substrate motif;Growth associated histone HI kinase substrate motif;GSK-3, ERK1, ERK2, CDK5 substrate motif;PKA kinase substrate motif;PKC kinase substrate motif;WW domain binding motif	445	0.566747	P54278	S	TPEPRRSPLGQKR
-0.225114	-0.846425	1.57908	0.0504669	-0.00166005	0.12803	C	TRUE	b-Adrenergic Receptor kinase substrate motif;G protein-coupled receptor kinase 1 substrate motif;MAPKAPK2 kinase substrate motif	381	0.800187	Q9HCD5	S	MRSSTDSLPGPIS
0.393636	-0.456407	-0.0752464	0.0209111	-0.92068	1.34568	C	TRUE	DNA dependent Protein kinase substrate motif;MAPKAPK2 kinase substrate motif	621	0.776153	Q8IY67-2	S	KMSPPPSGFGERS
-0.514572	-0.506663	1.4536	0.11836	-0.559771	-0.651334	C	TRUE	Casein Kinase I substrate motif;DNA dependent Protein kinase substrate motif;PKA kinase substrate motif	1877	0.814044	P24928	T	SPKYSPTSPTYSP
-0.0322843	0.731791	0.323543	1.15342	0.399663	0.399553	C	TRUE	Casein Kinase II substrate motif	5839	0.403782	Q09666	T	KGHYEVTGSDDET
0.194087	0.248413	0.370164	0.238298	0.319965	1.39028	C	TRUE	MAPKAPK2 kinase substrate motif;PKA kinase substrate motif;PKC kinase substrate motif	28	0.459943	Q0P5N8	S	FSSATMSDKPDMA
0.968201	0.701328	-0.298673	-0.0357123	0.081476	1.68495	C	TRUE	Casein Kinase II substrate motif;G protein-coupled receptor kinase 1 substrate motif;Phosphorylase kinase substrate motif;PKA kinase substrate motif;PKC kinase substrate motif	85	0.743259	Q13085-4	S	LEEKEGSLSPASV
-0.543001	0.792772	0.201383	0.114234	-0.0564612	-1.21167	C	TRUE	DNA dependent Protein kinase substrate motif;MAPKAPK2 kinase substrate motif;PKA kinase substrate motif;PKC kinase substrate motif	194	0.687889	O75533	S	AASQPPSKRKRRW
0.242207	-0.0352297	0.128953	0.0434845	0.0110662	1.60132	C	TRUE	b-Adrenergic Receptor kinase substrate motif;Casein Kinase I substrate motif;Casein Kinase II substrate motif	121	0.629532	Q9Y5J1	S	VQEHEDSGDSEVE
0.242207	-0.0352297	0.128953	0.0434845	0.0110662	1.60132	C	TRUE	b-Adrenergic Receptor kinase substrate motif;Casein kinase II substrate motif;Casein Kinase II substrate motif;G protein-coupled receptor kinase 1 substrate motif	124	0.629532	Q9Y5J1	S	HEDSGDSEVENEA
-0.109481	-0.231297	-0.495003	-0.839519	-0.836089	1.54542	C	TRUE	BARD1 BRCT domain binding motif;Casein Kinase I substrate motif;Casein kinase II substrate motif;Casein Kinase II substrate motif	1068	0.888501	Q12789	S	SSTDQGSDEEGSL
-0.603862	1.22792	-0.622954	-1.04946	-1.02859	0.695905	C	TRUE	G protein-coupled receptor kinase 1 substrate motif	532	0.957735	Q6PKG0	T	TPVPTKTEEVSNL
-1.10504	0.296897	0.303459	0.440952	-0.170118	-1.35436	C	TRUE	b-Adrenergic Receptor kinase substrate motif;BARD1 BRCT domain binding motif;Casein Kinase I substrate motif;Casein kinase II substrate motif;Casein Kinase II substrate motif;G protein-coupled receptor kinase 1 substrate motif	585	0.779565	Q9NVU7	S	KYIEIDSDEEPRG
1.17031	1.1501	-0.477181	-0.210363	0.620117	0.425137	C	TRUE	Casein kinase II substrate motif;Casein Kinase II substrate motif;DNA dependent Protein kinase substrate motif;ERK1,2 Kinase substrate motif;GSK-3, ERK1, ERK2, CDK5 substrate motif;WW domain binding motif	11	0.683259	P42677	S	KDLLHPSPEEEKR
0.612684	-0.257445	-0.0534937	0.0764223	-0.508527	-1.23712	C	FALSE	Calmodulin-dependent protein kinase II substrate motif;MAPKAPK2 kinase substrate motif;PKA kinase substrate motif;PKC kinase substrate motif	893	0.620927	Q9NYV4	T	EESRPYTNKVITL
-0.395666	-0.947696	-0.42401	-0.513275	-0.764322	0.513187	C	TRUE	14-3-3 domain binding motif;Calmodulin-dependent protein kinase II substrate motif;Casein Kinase I substrate motif;Casein Kinase II substrate motif;DNA dependent Protein kinase substrate motif;ERK1,2 Kinase substrate motif;GSK-3, ERK1, ERK2, CDK5 substrate motif;PKA kinase substrate motif;PKC kinase substrate motif;WW domain binding motif	2426	0.5054	Q9UQ35	S	TSERAPSPSSRMG
1.03429	-0.448985	0.224287	0.865919	0.637749	-0.158208	C	TRUE	Casein Kinase I substrate motif;Casein Kinase II substrate motif;G protein-coupled receptor kinase 1 substrate motif;GSK3 kinase substrate motif;PKA kinase substrate motif;PKC kinase substrate motif	366	0.588077	Q7Z4V5	S	GEAERGSGGSSGD
-0.620624	0.463414	-0.023519	-0.378607	-0.0639821	-1.27928	C	FALSE	b-Adrenergic Receptor kinase substrate motif;BARD1 BRCT domain binding motif;Casein Kinase I substrate motif;Casein kinase II substrate motif;Casein Kinase II substrate motif;G protein-coupled receptor kinase 1 substrate motif	63	0.596852	P31943	S	AFVELESEDEVKL
0.658005	-0.759062	0.00504062	-0.362955	-0.289527	1.24184	C	TRUE	Casein Kinase I substrate motif;Casein kinase II substrate motif;Casein Kinase II substrate motif;ERK1,2 Kinase substrate motif;G protein-coupled receptor kinase 1 substrate motif;GSK3 kinase substrate motif;GSK-3, ERK1, ERK2, CDK5 substrate motif;Pyruvate dehydrogenase kinase substrate motif;WW domain binding motif	1103	0.738422	Q9UK61	S	GNLPPVSPNDSGA
1.18453	0.65526	0.451541	0.38228	0.158983	0.620774	C	FALSE	Casein Kinase II substrate motif;DNA dependent Protein kinase substrate motif;ERK1,2 Kinase substrate motif;GSK3, Erk1, Erk2 and CDK5 kinase motif;GSK-3, ERK1, ERK2, CDK5 substrate motif;WW domain binding motif	623	0.348	A8K8N7	T	PPTPPPTPVDLEL
0.016639	1.39342	0.408386	0.15562	0.334911	0.325272	C	TRUE	Casein kinase II substrate motif;Casein Kinase II substrate motif	1159	0.488735	Q9UDY2	S	TRGSYGSDAEEEE
1.69448	-0.365872	-0.703431	-0.627226	-0.981309	0.913798	C	TRUE	ATM kinase substrate motif;Casein Kinase II substrate motif;DNA dependent Protein kinase substrate motif;G protein-coupled receptor kinase 1 substrate motif;PKA kinase substrate motif;PKC kinase substrate motif	737	1.06682	P28290	S	GYPLRRSQSLPTT
-0.418428	-0.511195	-0.713592	-0.403752	-0.261483	1.23909	C	TRUE	ERK1,2 Kinase substrate motif;G protein-coupled receptor kinase 1 substrate motif;GSK-3, ERK1, ERK2, CDK5 substrate motif;PAK2 kinase substrate motif;PKA kinase substrate motif;PKC kinase substrate motif;WW domain binding motif	7	0.710179	Q01105	S	MAPKRQSPLPPQK
1.18745	-0.733077	-0.562623	-0.744487	-0.350486	-0.0549457	C	TRUE	ATM kinase substrate motif;Casein kinase II substrate motif;Casein Kinase II substrate motif;DNA dependent Protein kinase substrate motif;PAK2 kinase substrate motif;Pim1 kinase substrate sequence;PKA kinase substrate motif;PKC kinase substrate motif;Pyruvate dehydrogenase kinase substrate motif	121	0.732158	Q9H7D7	S	KKKKRLSQSDEDV
-0.395666	-0.947696	-0.418832	-0.513275	-0.764322	0.546856	C	TRUE	DNA dependent Protein kinase substrate motif;PKA kinase substrate motif;PKC kinase substrate motif	2428	0.517881	Q9UQ35	S	ERAPSPSSRMGQA
0.336054	-0.0375931	0.200755	0.1133	0.16723	-1.60709	C	TRUE	Casein Kinase I substrate motif;DNA dependent Protein kinase substrate motif;ERK1,2 Kinase substrate motif;G protein-coupled receptor kinase 1 substrate motif;GSK3 kinase substrate motif;GSK-3, ERK1, ERK2, CDK5 substrate motif;WW domain binding motif	47	0.729947	Q9BTU6	S	AAGSGPSPPGSPG
-0.165172	-0.114287	-0.933711	-1.05005	0.121546	1.24434	C	TRUE	Casein Kinase I substrate motif;Casein Kinase II substrate motif;ERK1,2 Kinase substrate motif;G protein-coupled receptor kinase 1 substrate motif;Growth associated histone HI kinase substrate motif;GSK3 kinase substrate motif;GSK-3, ERK1, ERK2, CDK5 substrate motif;WW domain binding motif	495	0.829907	Q9UER7	S	GKDGDKSPMSSLQ
0.0482362	0.832526	0.233397	0.455334	0.707613	0.903655	C	TRUE	Cdc2 kinase substrate motif;CDK kinase substrate motif;CDK1,2,4,6 kinase substrate motif;ERK1,2 Kinase substrate motif;G protein-coupled receptor kinase 1 substrate motif;GSK-3, ERK1, ERK2, CDK5 substrate motif;WW domain binding motif	545	0.343025	Q9P206	S	LAGPPASPGKAQP
-0.747001	0.208393	1.51999	0.958212	1.17153	-1.65804	C	TRUE	Casein Kinase I substrate motif;ERK1,2 Kinase substrate motif;G protein-coupled receptor kinase 1 substrate motif;GSK3 kinase substrate motif;GSK-3, ERK1, ERK2, CDK5 substrate motif;WW domain binding motif	271	1.23285	Q8N1G0	S	QSPGHQSPLASPK
-0.434359	0.843743	0.588901	-0.240179	0.54092	-1.01677	C	TRUE	Casein kinase II substrate motif;Casein Kinase II substrate motif;G protein-coupled receptor kinase 1 substrate motif	764	0.723631	P48634	S	RSDSGGSSSEPFD
-0.434359	0.843743	0.588901	-0.240179	0.54092	-1.01677	C	TRUE	Beta-TrCP1 domain binding motif;Casein Kinase II substrate motif;MAPKAPK2 kinase substrate motif;MDC1 BRCT domain binding motif;Plk1 PBD domain binding motif	765	0.723631	P48634	S	SDSGGSSSEPFDR
0.051441	0.0745048	-0.17586	-0.270243	-0.189187	1.78843	C	TRUE	Casein Kinase II substrate motif	267	0.784062	P55081	T	ALDALNTDDENDE
0.66703	0.630684	0.582845	0.651775	0.759923	0.319964	H	FALSE	14-3-3 domain binding motif;Calmodulin-dependent protein kinase II substrate motif;Casein kinase II substrate motif;Casein Kinase II substrate motif;Phosphorylase kinase substrate motif;PKA kinase substrate motif;PKC epsilon kinase substrate motif;PKC kinase substrate motif	21	0.14992	P60174	S	MNGRKQSLGELIG
-0.514572	-0.424901	1.4536	-0.490314	-0.134271	-0.651334	C	TRUE	Src kinase substrate motif	1874	0.792997	P24928	Y	SPTSPKYSPTSPT
1.03696	0.962289	0.222063	-0.0647213	0.582941	-0.223571	E	FALSE	Casein kinase II substrate motif;Casein Kinase II substrate motif;G protein-coupled receptor kinase 1 substrate motif;PAK2 kinase substrate motif;PKA kinase substrate motif;PKC kinase substrate motif	324	0.527178	Q96II8-2	S	SGDKRWSGNEPTD
0.0795664	-0.0186342	0.182438	0.614192	0.151469	1.36564	C	TRUE	Casein Kinase II substrate motif;Cdc2 kinase substrate motif;CDK kinase substrate motif;CDK1,2,4,6 kinase substrate motif;DNA dependent Protein kinase substrate motif;ERK1,2 Kinase substrate motif;GSK-3, ERK1, ERK2, CDK5 substrate motif;PKA kinase substrate motif;PKC kinase substrate motif;WW domain binding motif	9	0.522544	Q9HCD5	S	TAPSRPSPTRRDP
0.720103	1.02574	0.543694	0.462367	0.449218	0.107822	C	TRUE	Casein Kinase I substrate motif;Casein Kinase II substrate motif;ERK1,2 Kinase substrate motif;Growth associated histone HI kinase substrate motif;GSK-3, ERK1, ERK2, CDK5 substrate motif;PKA kinase substrate motif;PKC kinase substrate motif;WW domain binding motif	194	0.306152	P08651	S	DAEQSGSPRTGMG
0.306379	1.02418	0.524064	0.633571	0.714224	-0.166664	H	FALSE	b-Adrenergic Receptor kinase substrate motif;Casein kinase II substrate motif;Casein Kinase II substrate motif	114	0.405165	Q9P035	S	DRWLDESDAEMEL
-0.316957	0.305912	0.518737	1.15063	0.219834	-1.56098	C	TRUE	14-3-3 domain binding motif;Calmodulin-dependent protein kinase II substrate motif;Calmodulin-dependent protein kinase IV substrate motif;Casein Kinase II substrate motif;Chk1 kinase substrate motif;G protein-coupled receptor kinase 1 substrate motif;GSK3 kinase substrate motif;PAK2 kinase substrate motif;PKA kinase substrate motif;PKC epsilon kinase substrate motif;PKC kinase substrate motif	87	0.922529	Q9UK76	S	GLQRRNSSEASSG
0.441803	-0.387153	-0.245728	-0.57893	-0.896039	1.63371	C	TRUE	b-Adrenergic Receptor kinase substrate motif;Casein Kinase I substrate motif;Casein Kinase II substrate motif;G protein-coupled receptor kinase 1 substrate motif;Growth associated histone HI kinase substrate motif;GSK-3, ERK1, ERK2, CDK5 substrate motif;PKA kinase substrate motif;PKC kinase substrate motif;WW domain binding motif	213	0.917861	Q7L2J0	T	RTLNAETPKSSPL
-0.608894	-0.286704	-0.516925	-0.368719	-0.766946	-0.914274	C	TRUE	Casein Kinase II substrate motif;PKA kinase substrate motif;PKC kinase substrate motif	427	0.237534	Q8IYB3-2	S	TRKSRVSVSPGRT
1.08257	-0.259941	0.816149	0.123931	-0.620224	-0.0685745	C	TRUE	Casein Kinase II substrate motif;MAPKAPK2 kinase substrate motif;PKA kinase substrate motif;PKC kinase substrate motif	50	0.650868	Q9NX63	S	SKSQRYSGAYGAS
0.245008	0.0107796	-0.609971	-0.621444	0.00934717	1.80488	C	TRUE	Casein Kinase I substrate motif;Casein Kinase II substrate motif;ERK1,2 Kinase substrate motif;GSK-3, ERK1, ERK2, CDK5 substrate motif;WW domain binding motif	1743	0.889817	Q14980-2	S	VPGEPASPISQRL
-0.155399	0.879863	0.561497	0.943059	0.673014	0.256408	C	TRUE	Casein Kinase I substrate motif;Casein Kinase II substrate motif;MAPKAPK2 kinase substrate motif	21	0.414491	Q96QD8	S	EDSSSYSSNSDFN
-0.974713	0.748806	0.58477	0.514703	1.10071	-0.0887522	C	TRUE	Cdc2 kinase substrate motif;CDK kinase substrate motif;CDK1,2,4,6 kinase substrate motif;ERK1,2 Kinase substrate motif;Growth associated histone HI kinase substrate motif;GSK-3, ERK1, ERK2, CDK5 substrate motif;PKA kinase substrate motif;PKC kinase substrate motif;WW domain binding motif	73	0.740885	Q96EU6	S	QLVAGNSPKKQAS
-1.26451	-0.147489	0.252173	-0.0375028	-0.101815	0.81975	C	TRUE	G protein-coupled receptor kinase 1 substrate motif;GSK3 kinase substrate motif	323	0.682612	Q6PL18	S	KPNIFYSGPASPA
0.660837	-0.539839	0.273576	0.0805212	0.253263	1.2278	C	TRUE	Casein Kinase I substrate motif;Casein Kinase II substrate motif;Cdc2 kinase substrate motif;CDK kinase substrate motif;CDK1,2,4,6 kinase substrate motif;ERK1,2 Kinase substrate motif;G protein-coupled receptor kinase 1 substrate motif;GSK-3, ERK1, ERK2, CDK5 substrate motif;WW domain binding motif	1379	0.590481	Q13428-3	S	GGEASVSPEKTST
0.393636	1.23536	0.504671	0.202637	0.540126	0.334569	C	TRUE	b-Adrenergic Receptor kinase substrate motif	676	0.363887	O43719	S	EKLFEESDDKEDE
0.325272	-0.574179	-0.0752464	-0.903819	-0.743569	1.34568	C	TRUE	Casein Kinase I substrate motif;ERK1,2 Kinase substrate motif;G protein-coupled receptor kinase 1 substrate motif;GSK3 kinase substrate motif;GSK-3, ERK1, ERK2, CDK5 substrate motif;PKA kinase substrate motif;PKC kinase substrate motif;WW domain binding motif	617	0.843387	Q8IY67-2	S	PSRHKMSPPPSGF
-1.26451	-0.42389	0.252173	-0.0375028	0.0776532	0.81975	C	TRUE	Cdc2 kinase substrate motif;CDK kinase substrate motif;CDK1,2,4,6 kinase substrate motif;ERK1,2 Kinase substrate motif;G protein-coupled receptor kinase 1 substrate motif;GSK-3, ERK1, ERK2, CDK5 substrate motif;MAPKAPK2 kinase substrate motif;WW domain binding motif	327	0.702329	Q6PL18	S	FYSGPASPARPRY
-1.61476	0.27262	0.506602	-0.0890218	0.298072	-0.0491289	C	TRUE	ERK1,2 Kinase substrate motif;Growth associated histone HI kinase substrate motif;GSK-3, ERK1, ERK2, CDK5 substrate motif;MDC1 BRCT domain binding motif;PKA kinase substrate motif;PKC kinase substrate motif;Plk1 PBD domain binding motif;WW domain binding motif	1009	0.769612	Q8TEK3	S	AHQLSSSPRLGGA
1.00734	-0.313153	0.0736832	0.158466	0.569491	-1.02139	C	TRUE	14-3-3 domain binding motif;Calmodulin-dependent protein kinase II substrate motif;PAK2 kinase substrate motif;PKA kinase substrate motif;PKC epsilon kinase substrate motif;PKC kinase substrate motif	488	0.703333	Q5T0N5	S	RGDRRHSSDINHL
0.551983	-1.13597	-0.256252	0.43808	0.293606	-1.05352	C	TRUE	14-3-3 domain binding motif;Calmodulin-dependent protein kinase II substrate motif;Casein Kinase I substrate motif;ERK1,2 Kinase substrate motif;G protein-coupled receptor kinase 1 substrate motif;GSK3 kinase substrate motif;GSK-3, ERK1, ERK2, CDK5 substrate motif;PKA kinase substrate motif;PKC kinase substrate motif;WW domain binding motif	508	0.751496	Q96G74	S	GADRATSPLVSLY
0.862113	-0.241352	-0.743762	0.563744	0.706022	0.425674	C	TRUE		298	0.622905	P31942	S	NQGGYGSVGRMGM
-0.82838	0.0371712	-0.230211	-0.860399	-0.163947	-0.914166	C	TRUE	Cdc2 kinase substrate motif;CDK kinase substrate motif;CDK1,2,4,6 kinase substrate motif;ERK1,2 Kinase substrate motif;Growth associated histone HI kinase substrate motif;GSK-3, ERK1, ERK2, CDK5 substrate motif;PKA kinase substrate motif;PKC kinase substrate motif;WW domain binding motif	119	0.420299	Q9Y2W1	S	NYRQAYSPRRGRS
-0.665293	0.0871907	-0.0310761	0.242206	0.141564	1.34596	C	TRUE	ERK1,2 Kinase substrate motif;GSK-3, ERK1, ERK2, CDK5 substrate motif;MDC1 BRCT domain binding motif;PKA kinase substrate motif;Plk1 PBD domain binding motif;WW domain binding motif	185	0.653029	A8K7X6	S	RPKPSSSPVIFAG
0.636822	-0.681332	-0.719685	-0.62959	-0.830383	1.37712	C	TRUE	Casein kinase II substrate motif;Casein Kinase II substrate motif;ERK1,2 Kinase substrate motif;Growth associated histone HI kinase substrate motif;GSK-3, ERK1, ERK2, CDK5 substrate motif;Pyruvate dehydrogenase kinase substrate motif;WW domain binding motif	927	0.922009	Q9UK61	S	TGGNARSPEDQLG
-0.747001	0.208393	1.51999	0.856229	1.26496	-1.65804	C	TRUE	ERK1,2 Kinase substrate motif;G protein-coupled receptor kinase 1 substrate motif;Growth associated histone HI kinase substrate motif;GSK-3, ERK1, ERK2, CDK5 substrate motif;MAPKAPK2 kinase substrate motif;PKA kinase substrate motif;PKC kinase substrate motif;WW domain binding motif	275	1.23664	Q8N1G0	S	HQSPLASPKVPVC
0.217107	-0.573724	-0.16083	-0.426722	-0.017125	1.49554	C	TRUE	ERK1,2 kinase substrate motif;ERK1,2 Kinase substrate motif;G protein-coupled receptor kinase 1 substrate motif;GSK-3, ERK1, ERK2, CDK5 substrate motif;WW domain binding motif	1260	0.744797	Q9BTC0	S	STTPPGSPPPPPP
-1.11363	-0.571085	0.0736832	0.059909	0.590913	-1.84747	C	TRUE	14-3-3 domain binding motif;Calmodulin-dependent protein kinase I substrate motif;Calmodulin-dependent protein kinase II substrate motif;Calmodulin-dependent protein kinase IV substrate motif;Casein Kinase II substrate motif;Chk1 kinase substrate motif;CLK1 kinase substrate motif;DNA dependent Protein kinase substrate motif;PKA kinase substrate motif;PKC kinase substrate motif	139	0.897084	Q6NZ67	S	RMPRQPSATRLPK
-1.11363	-0.571085	0.0736832	0.059909	0.590913	-1.84747	C	TRUE		141	0.897084	Q6NZ67	T	PRQPSATRLPKGG
0.741402	0.731966	0.709026	0.564915	0.316262	0.590052	C	TRUE	b-Adrenergic Receptor kinase substrate motif;Casein Kinase I substrate motif;Casein kinase II substrate motif;Casein Kinase II substrate motif;PKA kinase substrate motif;PKC kinase substrate motif	17	0.16165	Q70E73	S	HGAEEDSDKEDQD
-0.572909	0.246105	-1.22749	-0.110246	-0.263231	-0.639223	C	TRUE	b-Adrenergic Receptor kinase substrate motif;Casein Kinase I substrate motif;Casein Kinase II substrate motif;G protein-coupled receptor kinase 1 substrate motif;MAPKAPK2 kinase substrate motif	58	0.507411	Q9H1E3	S	KNSQEDSEDSEDK
-0.0671017	0.983093	-0.337703	0.141433	-0.0265136	-1.10142	C	TRUE	AMP-activated protein kinase substrate motif;Casein Kinase I substrate motif;Casein Kinase II substrate motif;PKA kinase substrate motif;PKC kinase substrate motif	1220	0.676915	Q14160	S	GIGHRNSLESISS
-0.53828	0.786848	0.209391	0.556209	0.702746	0.772984	C	TRUE	b-Adrenergic Receptor kinase substrate motif;Casein Kinase I substrate motif;Casein Kinase II substrate motif;G protein-coupled receptor kinase 1 substrate motif;GSK3 kinase substrate motif;PKA kinase substrate motif;PKC kinase substrate motif	777	0.513844	Q9H2G2	S	LSKTKDSGSISLQ
1.90111	-0.121108	-1.18889	-0.521888	-0.80821	1.10306	C	TRUE	b-Adrenergic Receptor kinase substrate motif;Casein Kinase I substrate motif;Casein Kinase II substrate motif;ERK1,2 Kinase substrate motif;GSK-3, ERK1, ERK2, CDK5 substrate motif;PKA kinase substrate motif;WW domain binding motif	408	1.19688	O00159	S	ASKDVESPSWRST
0.0497705	-0.128439	-0.313387	-0.162493	-0.117615	1.73461	C	TRUE	14-3-3 domain binding motif;Calmodulin-dependent protein kinase II substrate motif;Cdc2 kinase substrate motif;CDK kinase substrate motif;CDK1,2,4,6 kinase substrate motif;CLK1 kinase substrate motif;ERK1,2 Kinase substrate motif;Growth associated histone HI kinase substrate motif;GSK-3, ERK1, ERK2, CDK5 substrate motif;PKA kinase substrate motif;PKC kinase substrate motif;WW domain binding motif…	29	0.771773	Q9HCD5	S	DSRRDRSPIRGSP
0.0497705	-0.128439	-0.313387	-0.162493	-0.117615	1.73461	C	TRUE	Cdc2 kinase substrate motif;CDK kinase substrate motif;CDK1,2,4,6 kinase substrate motif;ERK1,2 Kinase substrate motif;Growth associated histone HI kinase substrate motif;GSK-3, ERK1, ERK2, CDK5 substrate motif;PKA kinase substrate motif;PKC kinase substrate motif;WW domain binding motif	34	0.771773	Q9HCD5	S	RSPIRGSPRREPR
-0.0351594	-0.515521	-0.787095	-0.143389	-0.593833	-1.03265	C	TRUE	14-3-3 domain binding motif;Akt kinase substrate motif;b-Adrenergic Receptor kinase substrate motif;Calmodulin-dependent protein kinase II substrate motif;Casein kinase II substrate motif;Casein Kinase II substrate motif;G protein-coupled receptor kinase 1 substrate motif;GSK3 kinase substrate motif;MAPKAPK1 kinase substrate motif;PAK2 kinase substrate motif;PKA kinase substrate motif;PKC epsilon…	96	0.378551	Q9H307	S	RRTRRESRQESDP
-1.24363	0.54666	-0.0688011	0.381726	0.497127	0.5065	C	TRUE	b-Adrenergic Receptor kinase substrate motif;Casein Kinase I substrate motif;Cdc2 kinase substrate motif;CDK kinase substrate motif;CDK1,2,4,6 kinase substrate motif;ERK1,2 Kinase substrate motif;G protein-coupled receptor kinase 1 substrate motif;GSK3 kinase substrate motif;GSK-3, ERK1, ERK2, CDK5 substrate motif;WW domain binding motif	447	0.697938	Q9ULM3	S	QVPNPESPGKSFQ
0.736475	0.9115	0.519643	0.108759	0.49968	0.865761	C	TRUE	Casein kinase II substrate motif;Casein Kinase II substrate motif	1164	0.297938	Q5T1M5	S	SQRSSLSGDEEDE
-0.196431	-0.656011	-0.429148	-0.397201	-0.815707	1.24592	C	TRUE	14-3-3 domain binding motif;Calmodulin-dependent protein kinase II substrate motif;Casein Kinase II substrate motif;Phosphorylase kinase substrate motif;PKA kinase substrate motif;PKC kinase substrate motif;ZIP kinase substrate motif	165	0.744144	Q16629	S	SPRRSRSISLRRS
1.264	0.701328	-0.298673	-0.167961	0.081476	1.68495	C	TRUE	Casein Kinase I substrate motif;Casein Kinase II substrate motif;ERK1,2 Kinase substrate motif;GSK-3, ERK1, ERK2, CDK5 substrate motif;WW domain binding motif	87	0.809424	Q13085-4	S	EKEGSLSPASVGS
1.264	0.701328	-0.298673	-0.167961	0.081476	1.68495	C	TRUE	Casein Kinase I substrate motif;Casein Kinase II substrate motif	90	0.809424	Q13085-4	S	GSLSPASVGSDTL
0.244278	-0.0880194	-0.609971	-0.628363	-0.0432148	1.80488	C	TRUE	ATM kinase substrate motif;DNA dependent Protein kinase substrate motif;G protein-coupled receptor kinase 1 substrate motif;PKA kinase substrate motif;PKC kinase substrate motif	1746	0.896304	Q14980-2	S	EPASPISQRLPPK
0.685357	0.717824	0.473631	0.454071	0.923796	0.278223	C	TRUE	BARD1 BRCT domain binding motif;Casein Kinase I substrate motif;Casein kinase II substrate motif;Casein Kinase II substrate motif	255	0.23068	P08238	S	KIEDVGSDEEDDS
0.796017	-0.315288	1.21704	0.691266	0.788686	-0.563002	C	FALSE	14-3-3 domain binding motif;Akt kinase substrate motif;Calmodulin-dependent protein kinase II substrate motif;Casein kinase II substrate motif;Casein Kinase II substrate motif;G protein-coupled receptor kinase 1 substrate motif;MAPKAPK1 kinase substrate motif;PKA kinase substrate motif;PKC kinase substrate motif;Pyruvate dehydrogenase kinase substrate motif	457	0.705922	Q53EL6	S	GRKRFVSEGDGGR
-0.00871635	0.576086	-0.708514	-0.6964	0.47415	1.52486	C	TRUE	14-3-3 domain binding motif;Akt kinase substrate motif;Calmodulin-dependent protein kinase II substrate motif;CLK1 kinase substrate motif;G protein-coupled receptor kinase 1 substrate motif;GSK3 kinase substrate motif;MAPKAPK1 kinase substrate motif;PKA kinase substrate motif;PKC kinase substrate motif;ZIP kinase substrate motif	335	0.853711	O95232	S	DRRRSRSHDRSER
0.304044	0.631245	-0.856737	0.289834	0.111432	1.58015	C	TRUE	Casein Kinase I substrate motif;Casein Kinase II substrate motif;G protein-coupled receptor kinase 1 substrate motif;GSK3 kinase substrate motif	216	0.78879	Q9BU76	S	RPAEATSSPTSPE
0.788601	0.845992	-0.182819	0.521855	0.796099	-0.292558	C	TRUE	Casein Kinase I substrate motif;ERK1,2 kinase substrate motif;ERK1,2 Kinase substrate motif;G protein-coupled receptor kinase 1 substrate motif;GSK3 kinase substrate motif;GSK-3, ERK1, ERK2, CDK5 substrate motif;WW domain binding motif	21	0.517684	Q86UU0	S	RREAPGSPPLSPR
0.788601	0.845992	-0.182819	0.521855	0.796099	-0.292558	C	TRUE	ERK1,2 Kinase substrate motif;Growth associated histone HI kinase substrate motif;GSK-3, ERK1, ERK2, CDK5 substrate motif;MAPKAPK2 kinase substrate motif;PKA kinase substrate motif;PKC kinase substrate motif;WW domain binding motif	25	0.517684	Q86UU0	S	PGSPPLSPRGHCP
-0.656423	-0.286704	-0.516925	-0.398741	-0.766946	-0.914274	C	TRUE	Casein Kinase I substrate motif;Cdc2 kinase substrate motif;CDK kinase substrate motif;CDK1,2,4,6 kinase substrate motif;ERK1,2 Kinase substrate motif;G protein-coupled receptor kinase 1 substrate motif;GSK-3, ERK1, ERK2, CDK5 substrate motif;WW domain binding motif	429	0.234429	Q8IYB3-2	S	KSRVSVSPGRTSG
1.24093	0.285697	0.637657	0.25882	0.516116	-0.022943	C	TRUE	14-3-3 domain binding motif;Calmodulin-dependent protein kinase II substrate motif;Calmodulin-dependent protein kinase IV substrate motif;Chk1 kinase substrate motif;G protein-coupled receptor kinase 1 substrate motif;MAPKAPK2 kinase substrate motif;PKA kinase substrate motif;PKC kinase substrate motif	449	0.434643	Q8WUI4-3	S	PLSRAQSSPAAPA
-1.61803	-0.950707	0.00963382	-0.176821	0.352307	-1.04314	C	TRUE	Dual specificity protein phosphatase 6 substrate motif;PKA kinase substrate motif;PKC kinase substrate motif;PP2C delta substrate motif	56	0.74945	Q6UUV7	T	LQQLRLTQYHGGS
-1.61803	-0.950707	0.00963382	-0.176821	0.352307	-1.04314	C	TRUE		58	0.74945	Q6UUV7	Y	QLRLTQYHGGSLP
1.57734	0.632455	-0.208728	-0.400397	-0.102218	1.6628	C	TRUE		138	0.916696	Q6PKG0	T	LPPVLTTVNGQSP
0.227125	1.02169	0.96997	0.2444	0.388134	0.3446	C	TRUE	Casein Kinase I substrate motif;Casein Kinase II substrate motif;G protein-coupled receptor kinase 1 substrate motif;MAPKAPK2 kinase substrate motif	104	0.364168	P52597	S	KHSGPNSADSAND
0.144961	-0.385188	1.4536	1.32123	-0.118774	-0.651334	C	TRUE	Casein Kinase I substrate motif;Casein Kinase II substrate motif;ERK1,2 Kinase substrate motif;G protein-coupled receptor kinase 1 substrate motif;GSK3 kinase substrate motif;GSK-3, ERK1, ERK2, CDK5 substrate motif;WW domain binding motif	1878	0.88853	P24928	S	PKYSPTSPTYSPT
-0.434359	0.843743	0.609188	-0.240179	0.54092	-1.08113	C	TRUE	14-3-3 domain binding motif;Calmodulin-dependent protein kinase II substrate motif;Calmodulin-dependent protein kinase IV substrate motif;Casein Kinase II substrate motif;Chk1 kinase substrate motif;PKA kinase substrate motif;PKC epsilon kinase substrate motif;PKC kinase substrate motif	759	0.745834	P48634	S	LVPRERSDSGGSS
0.441059	0.117163	-1.19674	-0.00746358	-0.538052	-0.884911	C	TRUE	b-Adrenergic Receptor kinase substrate motif;Casein Kinase I substrate motif;Casein Kinase II substrate motif;G protein-coupled receptor kinase 1 substrate motif	63	0.6324	P46937	T	VRGDSETDLEALF
0.645609	0.579374	0.624803	0.845189	0.512075	-0.826005	C	TRUE	Casein Kinase I substrate motif;Casein Kinase II substrate motif;MDC1 BRCT domain binding motif;Plk1 PBD domain binding motif	203	0.609396	Q6NZI2	S	AALELSSDEAVEV
1.49447	0.817379	0.266037	0.186881	-0.627427	1.01192	C	FALSE	Calmodulin-dependent protein kinase II substrate motif;Casein Kinase I substrate motif;G protein-coupled receptor kinase 1 substrate motif;p70 Ribosomal S6 kinase substrate motif;PKC kinase substrate motif	1174	0.74457	O94979-8	T	DKLREQTLSPTIT
0.734916	0.872475	0.575119	0.520045	0.687598	-0.182133	C	FALSE	Casein kinase II substrate motif;Casein Kinase II substrate motif	1298	0.372358	Q92538	S	PDAGAQSDSELPS
0.643949	-0.609623	-0.149009	-0.0322412	-0.122256	1.44752	C	TRUE	Casein Kinase I substrate motif;Casein Kinase II substrate motif;DNA dependent Protein kinase substrate motif;G protein-coupled receptor kinase 1 substrate motif	240	0.733268	Q8NI27-2	S	DTHPSPSHSSTVK
0.643949	-0.609623	-0.149009	-0.0322412	-0.122256	1.44752	C	TRUE	Casein Kinase II substrate motif;MAPKAPK2 kinase substrate motif	242	0.733268	Q8NI27-2	S	HPSPSHSSTVKDS
1.01185	-0.11454	0.437015	0.157303	0.340505	1.10051	C	TRUE	MDC1 BRCT domain binding motif;Plk1 PBD domain binding motif	746	0.478822	Q9Y2D5	T	RQVLQSTQSPRTK
0.291015	0.555816	0.637657	0.92448	1.20458	-0.210314	C	TRUE	Casein Kinase II substrate motif	496	0.493923	P78362	S	SRTVSASSTGDLP
-0.262193	0.882055	0.300534	0.59579	0.483467	0.937118	C	TRUE	Casein Kinase I substrate motif;Casein Kinase II substrate motif;ERK1,2 Kinase substrate motif;G protein-coupled receptor kinase 1 substrate motif;GSK-3, ERK1, ERK2, CDK5 substrate motif;MAPKAPK2 kinase substrate motif;WW domain binding motif	388	0.439669	Q9Y4H2	S	PVSVAGSPLSPGP
0.540623	-0.314267	-0.22624	-0.371926	-0.573982	1.78266	C	TRUE	G protein-coupled receptor kinase 1 substrate motif;PKA kinase substrate motif;PKC kinase substrate motif	491	0.891197	B2RAR6	T	SPGHRATAPQTQH
1.2326	-0.733077	-0.860635	-0.898242	-0.350486	0.308477	C	TRUE	Casein kinase II substrate motif;Casein Kinase II substrate motif;Pyruvate dehydrogenase kinase substrate motif	123	0.841424	Q9H7D7	S	KKRLSQSDEDVIR
0.660837	-0.624354	0.273576	0.0805212	0.253263	1.2278	C	TRUE	Casein Kinase II substrate motif	1377	0.615735	Q13428-3	S	GEGGEASVSPEKT
-0.221976	-0.0301524	-0.272175	-0.0497854	-0.90247	1.60516	C	TRUE	14-3-3 domain binding motif;Calmodulin-dependent protein kinase II substrate motif;Casein Kinase II substrate motif;ERK1,2 Kinase substrate motif;G protein-coupled receptor kinase 1 substrate motif;GSK-3, ERK1, ERK2, CDK5 substrate motif;PAK2 kinase substrate motif;Pim1 kinase substrate sequence;PKA kinase substrate motif;PKC epsilon kinase substrate motif;PKC kinase substrate motif;WW domain bin…	624	0.838448	Q8IYB3-2	S	PPKRRASPSPPPK
-0.221976	-0.0301524	-0.272175	-0.0497854	-0.90247	1.60516	C	TRUE	DNA dependent Protein kinase substrate motif;ERK1,2 Kinase substrate motif;GSK-3, ERK1, ERK2, CDK5 substrate motif;WW domain binding motif	626	0.838448	Q8IYB3-2	S	KRRASPSPPPKRR
0.204391	1.13363	-0.393577	0.129349	0.70982	-0.649726	C	TRUE		893	0.664865	Q9Y520	S	TDANNQSACFEAP
0.204391	1.13363	-0.393577	0.129349	0.70982	-0.649726	C	TRUE		887	0.664865	Q9Y520	T	DVRPHHTDANNQS
-1.52201	-0.686523	0.131853	0.584193	-0.304238	-1.33573	C	TRUE	Calmodulin-dependent protein kinase II substrate motif;Calmodulin-dependent protein kinase IV substrate motif;Chk1 kinase substrate motif;MDC1 BRCT domain binding motif;PKA kinase substrate motif;PKC kinase substrate motif;Plk1 PBD domain binding motif	650	0.823148	Q15052	T	YVIRKSTAALEED
1.04956	-0.451783	-0.50179	-0.719899	0.753005	0.25072	C	TRUE	14-3-3 domain binding motif;b-Adrenergic Receptor kinase substrate motif;Calmodulin-dependent protein kinase I substrate motif;Calmodulin-dependent protein kinase II substrate motif;Calmodulin-dependent protein kinase IV substrate motif;Casein kinase II substrate motif;Casein Kinase II substrate motif;Chk1 kinase substrate motif;G protein-coupled receptor kinase 1 substrate motif;PKA kinase subst…	323	0.732335	O43823	S	KLARVDSEGDFSE
1.40234	0.062951	-0.0199016	0.0867838	-0.00872579	1.28202	E	FALSE	AMP-activated protein kinase substrate motif;PKA kinase substrate motif;PKC kinase substrate motif	340	0.679755	P68366	S	AIKTKRSIQFVDW
-1.13619	0.0690144	0.454808	0.68733	0.80719	0.787767	C	TRUE	Casein Kinase I substrate motif;Casein Kinase II substrate motif;Cdc2 kinase substrate motif;CDK kinase substrate motif;CDK1,2,4,6 kinase substrate motif;ERK1,2 Kinase substrate motif;G protein-coupled receptor kinase 1 substrate motif;GSK-3, ERK1, ERK2, CDK5 substrate motif;WW domain binding motif	732	0.745966	P46087	S	QTPAVLSPSKTQA
-0.262193	0.882055	0.320543	0.621149	0.483467	0.925089	C	TRUE	14-3-3 domain binding motif;Calmodulin-dependent protein kinase II substrate motif;G protein-coupled receptor kinase 1 substrate motif;GSK3 kinase substrate motif;Phosphorylase kinase substrate motif;PKA kinase substrate motif;PKC kinase substrate motif;PP2B substrate motif	384	0.436946	Q9Y4H2	S	AGARPVSVAGSPL
0.420401	-1.23416	-0.751708	0.184344	-0.290727	0.232293	C	TRUE	Casein Kinase II substrate motif;G protein-coupled receptor kinase 1 substrate motif	257	0.646842	Q99996-3	S	LRNSTHSSTAADL
0.331705	1.18612	0.0413832	0.380508	0.703898	0.67708	C	TRUE	BARD1 BRCT domain binding motif;Casein kinase II substrate motif;Casein Kinase II substrate motif;G protein-coupled receptor kinase 1 substrate motif;GSK3 kinase substrate motif;Pim1 kinase substrate sequence;PKA kinase substrate motif;PKC kinase substrate motif	668	0.394838	P25205	S	KKRKKRSEDESET
0.331705	1.18612	0.0413832	0.380508	0.703898	0.67708	C	TRUE	b-Adrenergic Receptor kinase substrate motif;Casein Kinase I substrate motif;Casein kinase II substrate motif;Casein Kinase II substrate motif;G protein-coupled receptor kinase 1 substrate motif;MAPKAPK2 kinase substrate motif	672	0.394838	P25205	S	KRSEDESETEDEE
0.331705	1.18612	0.0413832	0.380508	0.703898	0.67708	C	TRUE	b-Adrenergic Receptor kinase substrate motif;Casein Kinase I substrate motif;Casein Kinase II substrate motif;G protein-coupled receptor kinase 1 substrate motif	674	0.394838	P25205	T	SEDESETEDEEEK
-0.725994	-0.663035	-0.578456	0.104605	-0.478487	0.966872	C	TRUE	14-3-3 domain binding motif;ATM kinase substrate motif;b-Adrenergic Receptor kinase substrate motif;Calmodulin-dependent protein kinase II substrate motif;Calmodulin-dependent protein kinase IV substrate motif;Casein Kinase II substrate motif;Chk1 kinase substrate motif;DNA dependent Protein kinase substrate motif;PKA kinase substrate motif;PKC kinase substrate motif	165	0.657443	Q8WUA4	S	DLDRPESQSPKRP
-0.379078	1.13829	0.629287	0.520146	0.751378	-0.384702	C	FALSE	SHP2 N-terminal SH2 domain binding motif;Src kinase substrate motif	20	0.625407	P02786	Y	GGEPLSYTRFSLA
0.304044	-0.271007	0.206518	0.0167815	-0.173986	-1.62527	C	TRUE	Calmodulin-dependent protein kinase II substrate motif;Growth associated histone HI kinase substrate motif;GSK-3, ERK1, ERK2, CDK5 substrate motif;PKC kinase substrate motif;WW domain binding motif	568	0.704814	Q96T37	T	RGARDRTPPLLYR
-0.7433	-0.654014	0.0197731	0.290424	-0.0420705	1.18561	C	TRUE	Casein Kinase II substrate motif;G protein-coupled receptor kinase 1 substrate motif	1942	0.703119	Q92621	S	LQDSFASETNLDF
-0.000966282	-0.262974	-0.359083	-0.354151	-0.762436	1.72159	C	TRUE	Casein Kinase I substrate motif;Casein Kinase II substrate motif	1119	0.87962	P46100-3	S	TENLVLSSHTGFC
-0.000966282	-0.262974	-0.359083	-0.354151	-0.762436	1.72159	C	TRUE	Casein Kinase II substrate motif;MDC1 BRCT domain binding motif;Plk1 PBD domain binding motif	1120	0.87962	P46100-3	S	ENLVLSSHTGFCQ
-0.000966282	-0.262974	-0.359083	-0.354151	-0.762436	1.72159	C	TRUE	Casein kinase II substrate motif;Casein Kinase II substrate motif;Pyruvate dehydrogenase kinase substrate motif	1127	0.87962	P46100-3	S	HTGFCQSSGDEAL
-0.000966282	-0.262974	-0.359083	-0.354151	-0.762436	1.72159	C	TRUE	Casein kinase II substrate motif;Casein Kinase II substrate motif;G protein-coupled receptor kinase 1 substrate motif;MDC1 BRCT domain binding motif;Plk1 PBD domain binding motif	1128	0.87962	P46100-3	S	TGFCQSSGDEALS
-0.000966282	-0.262974	-0.359083	-0.354151	-0.762436	1.72159	C	TRUE		1122	0.87962	P46100-3	T	LVLSSHTGFCQSS
0.0287107	-0.0617347	-0.328507	-0.142927	0.281194	1.66644	C	TRUE	Casein Kinase I substrate motif;Cdc2 kinase substrate motif;CDK kinase substrate motif;CDK1,2,4,6 kinase substrate motif;ERK1,2 Kinase substrate motif;G protein-coupled receptor kinase 1 substrate motif;GSK-3, ERK1, ERK2, CDK5 substrate motif;WW domain binding motif	226	0.726904	A6NFN2	S	RLGSQHSPGRTAS
-1.02131	-0.231715	-0.601365	0.260869	0.253989	0.924555	C	TRUE	Casein Kinase I substrate motif;Casein kinase II substrate motif;Casein Kinase II substrate motif;PKA kinase substrate motif;Pyruvate dehydrogenase kinase substrate motif	15	0.69528	Q01105-2	S	SKKELNSNHDGAD
-0.706084	0.537644	-0.0500991	0.0432045	-1.05718	1.08889	C	TRUE	14-3-3 domain binding motif;Akt kinase substrate motif;Calmodulin-dependent protein kinase II substrate motif;MAPKAPK1 kinase substrate motif;PKA kinase substrate motif;PKC kinase substrate motif;ZIP kinase substrate motif	268	0.786366	P08621	S	RRRRSRSRDKEER
0.70248	1.05499	-0.607968	0.218223	0.473631	1.28487	C	FALSE		101	0.673804	O43809	T	LLLQLGTTFFKLP
0.70248	1.05499	-0.607968	0.218223	0.473631	1.28487	C	FALSE		102	0.673804	O43809	T	LLQLGTTFFKLPG
-0.713168	1.07642	-0.082194	0.60966	0.576087	-0.608251	C	TRUE	Casein Kinase II substrate motif;MAPKAPK2 kinase substrate motif;PKA kinase substrate motif;PKC kinase substrate motif	941	0.724531	P27816	S	VRSKVGSTENIKH
1.10104	0.874206	0.549817	0.268913	0.364012	-0.164529	C	TRUE	Casein kinase II substrate motif;Casein Kinase II substrate motif	807	0.451055	Q9UPT8	S	DTGNWYSSDEDEG
1.10104	0.874206	0.549817	0.268913	0.364012	-0.164529	C	TRUE	Casein kinase II substrate motif;Casein Kinase II substrate motif;MDC1 BRCT domain binding motif;Plk1 PBD domain binding motif;Pyruvate dehydrogenase kinase substrate motif	808	0.451055	Q9UPT8	S	TGNWYSSDEDEGG
1.10104	0.874206	0.549817	0.268913	0.364012	-0.164529	C	TRUE	Casein Kinase I substrate motif;Casein Kinase II substrate motif;G protein-coupled receptor kinase 1 substrate motif;GSK3 kinase substrate motif	815	0.451055	Q9UPT8	S	DEDEGGSSVTSIL
0.665937	1.34959	0.161952	0.365021	0.100305	0.967168	C	TRUE	BARD1 BRCT domain binding motif;Casein kinase II substrate motif;Casein Kinase II substrate motif;G protein-coupled receptor kinase 1 substrate motif;GSK3 kinase substrate motif	31	0.489454	Q00341	S	KVATLNSEEESDP
-0.262193	0.882055	0.300534	0.632827	0.483467	0.937118	C	TRUE	ERK1,2 Kinase substrate motif;GSK-3, ERK1, ERK2, CDK5 substrate motif;WW domain binding motif	391	0.441716	Q9Y4H2	S	VAGSPLSPGPVRA
-0.7433	-0.665002	0.0197731	0.290424	-0.0537632	1.18561	C	TRUE	b-Adrenergic Receptor kinase substrate motif;Casein Kinase I substrate motif;Casein Kinase II substrate motif	1939	0.705384	Q92621	S	SRRLQDSFASETN
0.214374	0.478298	1.12194	0.901417	0.461633	-1.15853	C	TRUE	b-Adrenergic Receptor kinase substrate motif	1110	0.802725	Q92900	S	VALSQDSTYQGER
0.508124	0.932438	-0.650861	-0.0600212	-0.885766	2.14048	C	TRUE	b-Adrenergic Receptor kinase substrate motif;Casein kinase II substrate motif;Casein Kinase II substrate motif	116	1.11936	P55081	S	PEVVGESDSEVEG
0.514299	0.214001	0.173639	0.154972	0.124593	1.64256	C	TRUE	b-Adrenergic Receptor kinase substrate motif	267	0.591401	Q00839-2	T	DEHFDDTVVCLDT
0.461633	1.24562	0.263395	0.43328	0.557974	-0.372283	C	TRUE	G protein-coupled receptor kinase 1 substrate motif	699	0.520389	P78347	S	NNNPQTSAVRTPT
-0.529681	-0.161527	0.380065	0.253142	0.160791	-1.98582	C	TRUE	Casein Kinase II substrate motif;G protein-coupled receptor kinase 1 substrate motif	165	0.882444	P67809	S	QQNYQNSESGEKN
1.07827	0.153676	-0.562985	0.433921	0.337654	1.23438	C	FALSE		253	0.653711	P05787	S	SMDNSRSLDMDSI
0.214995	-0.0711448	1.62321	0.252173	-0.0847468	-0.893921	C	TRUE	Casein kinase II substrate motif;Casein Kinase II substrate motif;G protein-coupled receptor kinase 1 substrate motif	238	0.821645	Q9NQ55	S	ATGAGLSESEAEP
0.214995	-0.0711448	1.62321	0.252173	-0.0847468	-0.893921	C	TRUE	b-Adrenergic Receptor kinase substrate motif;Casein kinase II substrate motif;Casein Kinase II substrate motif;G protein-coupled receptor kinase 1 substrate motif	240	0.821645	Q9NQ55	S	GAGLSESEAEPDG
0.247077	-0.425889	0.456701	0.110497	0.645794	1.26706	C	TRUE	Casein Kinase I substrate motif;Casein Kinase II substrate motif;G protein-coupled receptor kinase 1 substrate motif;GSK3 kinase substrate motif;MDC1 BRCT domain binding motif;Plk1 PBD domain binding motif	155	0.566229	Q9Y2D5	S	VPVSPSSTTSSRC
0.616357	0.850878	0.645425	-0.113645	0.649202	0.865761	C	TRUE	Casein Kinase II substrate motif;MAPKAPK2 kinase substrate motif;MDC1 BRCT domain binding motif;PKA kinase substrate motif;PKC kinase substrate motif;Plk1 PBD domain binding motif	1162	0.359549	Q5T1M5	S	HHSQRSSLSGDEE
-0.209191	-0.0396859	0.0489336	0.175045	0.0699771	-1.82679	C	TRUE	Casein kinase II substrate motif;Casein Kinase II substrate motif;PKA kinase substrate motif;PKC kinase substrate motif	716	0.760442	Q13427	S	EDEKIRSSVEKEN
-0.954643	-0.339331	-0.330883	-0.935531	-0.546288	-0.420703	C	TRUE	Casein Kinase I substrate motif	4264	0.28736	Q15149-2	S	EFADMLSGNAGGF
0.795103	-0.379732	-1.69283	-0.162444	-0.868042	0.424169	C	TRUE	Casein Kinase II substrate motif;PKA kinase substrate motif;PKC kinase substrate motif	1229	0.895592	P46100-3	T	LLRHKLTVSDGES
0.200629	1.04803	0.0196308	0.335598	0.301471	-1.09031	C	TRUE	Calmodulin-dependent protein kinase II substrate motif;Casein Kinase II substrate motif;Chk1 kinase substrate motif;G protein-coupled receptor kinase 1 substrate motif;PKA kinase substrate motif;PKC kinase substrate motif	546	0.695783	Q6PKG0	S	TLPKGLSASLPDL
-0.38259	-0.473454	0.160791	-0.80561	-0.487197	-1.15673	C	TRUE	Calmodulin-dependent protein kinase II substrate motif;Chk1 kinase substrate motif;G protein-coupled receptor kinase 1 substrate motif;PKA kinase substrate motif;PKC kinase substrate motif	718	0.44102	P98175	S	DLPKLASDDRPSP
0.52967	1.20364	0.602837	0.279055	0.466862	-0.328802	C	TRUE	b-Adrenergic Receptor kinase substrate motif;Casein Kinase I substrate motif;Casein kinase II substrate motif;Casein Kinase II substrate motif;G protein-coupled receptor kinase 1 substrate motif;GSK3 kinase substrate motif	75	0.496637	Q86UP2	S	NGNLHESDSESVP
-0.21186	1.18161	0.295135	0.0503275	0.229465	1.14365	C	TRUE	Casein Kinase I substrate motif;Casein Kinase II substrate motif;ERK1,2 Kinase substrate motif;Growth associated histone HI kinase substrate motif;GSK-3, ERK1, ERK2, CDK5 substrate motif;PKA kinase substrate motif;PKC kinase substrate motif;WW domain binding motif	245	0.580827	Q5T1Z8	S	EVNSVLSPRSESG
0.781737	-0.0644	-0.76815	-0.064676	0.322851	1.5801	C	TRUE	14-3-3 domain binding motif;Akt kinase substrate motif;Calmodulin-dependent protein kinase II substrate motif;Casein Kinase II substrate motif;CLK1 kinase substrate motif;G protein-coupled receptor kinase 1 substrate motif;MAPKAPK1 kinase substrate motif;MAPKAPK2 kinase substrate motif;p70 Ribosomal S6 kinase substrate motif;Phosphorylase kinase substrate motif;PKA kinase substrate motif;PKC kina…	202	0.809684	Q16629	S	SRSRSRSISRPRS
-0.201659	1.44276	0.253868	0.340505	0.425245	0.21176	C	TRUE	Casein Kinase I substrate motif;Casein Kinase II substrate motif;DNA dependent Protein kinase substrate motif;G protein-coupled receptor kinase 1 substrate motif	2044	0.549442	O75179	S	YPVSSPSSPSPPA
-0.201659	1.44276	0.253868	0.340505	0.425245	0.21176	C	TRUE	Casein Kinase II substrate motif;ERK1,2 Kinase substrate motif;G protein-coupled receptor kinase 1 substrate motif;GSK-3, ERK1, ERK2, CDK5 substrate motif;MAPKAPK2 kinase substrate motif;MDC1 BRCT domain binding motif;Plk1 PBD domain binding motif;WW domain binding motif	2045	0.549442	O75179	S	PVSSPSSPSPPAQ
-0.201659	1.44276	0.253868	0.340505	0.425245	0.21176	C	TRUE	DNA dependent Protein kinase substrate motif;ERK1,2 Kinase substrate motif;GSK-3, ERK1, ERK2, CDK5 substrate motif;WW domain binding motif	2047	0.549442	O75179	S	SSPSSPSPPAQPG
1.43071	-0.256407	-0.154474	0.167615	-0.163268	1.15316	C	FALSE	b-Adrenergic Receptor kinase substrate motif;Casein Kinase I substrate motif;ERK1,2 Kinase substrate motif;G protein-coupled receptor kinase 1 substrate motif;GSK-3, ERK1, ERK2, CDK5 substrate motif;WW domain binding motif	37	0.739046	P14618-2	S	CRLDIDSPPITAR
1.04523	0.170823	-0.0481586	0.398022	0.244887	1.34068	C	TRUE	Casein Kinase I substrate motif;Growth associated histone HI kinase substrate motif;GSK-3, ERK1, ERK2, CDK5 substrate motif;MAPKAPK2 kinase substrate motif;PKA kinase substrate motif;PKC kinase substrate motif;WW domain binding motif	85	0.544886	O94826	T	RNSERKTPEGRAS
0.945832	0.436483	-0.488451	-0.0259994	0.165944	-1.10142	C	TRUE	Casein Kinase I substrate motif;MAPKAPK2 kinase substrate motif	506	0.716138	A0MZ66-3	S	ATSESKSMPVLGS
1.48749	-0.193002	-0.241867	-0.533994	-0.560877	-0.55816	C	TRUE	Casein Kinase I substrate motif;ERK1,2 Kinase substrate motif;G protein-coupled receptor kinase 1 substrate motif;GSK3 kinase substrate motif;GSK-3, ERK1, ERK2, CDK5 substrate motif;MAPKAPK2 kinase substrate motif;PKA kinase substrate motif;PKC kinase substrate motif;WW domain binding motif	481	0.794929	Q8IZL8	S	LRSPRGSPDGSLQ
-0.316957	0.354903	0.524866	1.2364	0.207143	-1.5745	C	TRUE	Casein Kinase I substrate motif;MAPKAPK2 kinase substrate motif;MDC1 BRCT domain binding motif;Plk1 PBD domain binding motif	92	0.950943	Q9UK76	S	NSSEASSGDFLDL
-0.437579	-0.825875	0.184217	-1.03342	-0.357918	-0.706013	C	TRUE	Casein kinase II substrate motif;Casein Kinase II substrate motif	96	0.429002	P16383	S	SRTLDVSTDEEDK
-0.437579	-0.825875	0.184217	-1.03342	-0.357918	-0.706013	C	TRUE	Casein Kinase I substrate motif;Casein Kinase II substrate motif;MDC1 BRCT domain binding motif;Plk1 PBD domain binding motif	97	0.429002	P16383	T	RTLDVSTDEEDKI
0.933799	-0.797088	0.347099	0.177089	0.333424	0.859174	C	TRUE	b-Adrenergic Receptor kinase substrate motif;Casein kinase II substrate motif;Casein Kinase II substrate motif;G protein-coupled receptor kinase 1 substrate motif;GSK3 kinase substrate motif;PKA kinase substrate motif;PKC kinase substrate motif;Pyruvate dehydrogenase kinase substrate motif	431	0.622245	Q13435	S	EEEHKDSDDDSSD
0.933799	-0.797088	0.347099	0.177089	0.333424	0.859174	C	TRUE	b-Adrenergic Receptor kinase substrate motif;Casein Kinase I substrate motif;Casein kinase II substrate motif;Casein Kinase II substrate motif;MAPKAPK2 kinase substrate motif;Pyruvate dehydrogenase kinase substrate motif	435	0.622245	Q13435	S	KDSDDDSSDDEQE
0.933799	-0.797088	0.347099	0.177089	0.333424	0.859174	C	TRUE	BARD1 BRCT domain binding motif;Casein Kinase I substrate motif;Casein kinase II substrate motif;Casein Kinase II substrate motif;MDC1 BRCT domain binding motif;Plk1 PBD domain binding motif	436	0.622245	Q13435	S	DSDDDSSDDEQEK
0.333652	-0.877893	-1.08033	-0.654059	-0.946805	0.663573	C	TRUE	14-3-3 domain binding motif;Calmodulin-dependent protein kinase II substrate motif;Cdc2 kinase substrate motif;CDK kinase substrate motif;CDK1,2,4,6 kinase substrate motif;ERK1,2 Kinase substrate motif;GSK-3, ERK1, ERK2, CDK5 substrate motif;PKA kinase substrate motif;PKC kinase substrate motif;WW domain binding motif	333	0.737542	Q9H6Z4	S	MSERVLSPPKLNE
0.343352	1.176	0.284633	0.00360224	0.41792	1.19257	C	TRUE	G protein-coupled receptor kinase 1 substrate motif	514	0.496301	O94913	S	RSMSPTSTPKAGK
1.89832	0.0626737	-1.00862	-1.00694	-0.238204	0.17364	C	TRUE	Casein kinase II substrate motif;Casein Kinase II substrate motif;DNA dependent Protein kinase substrate motif	236	1.06989	Q9H7L9	S	KRPASPSSPEHLP
-0.329537	0.076148	-0.592723	-1.01943	-0.284722	1.658	C	TRUE	MDC1 BRCT domain binding motif;Plk1 PBD domain binding motif	716	0.926781	Q8IYB3-2	T	QSPSPSTRPIRRV
1.214	0.567934	0.338225	0.0927487	-1.14583	1.30118	C	TRUE	Casein Kinase II substrate motif;ERK1,2 Kinase substrate motif;G protein-coupled receptor kinase 1 substrate motif;GSK-3, ERK1, ERK2, CDK5 substrate motif;PKA kinase substrate motif;PKC kinase substrate motif;WW domain binding motif	313	0.893371	Q96QC0	S	KKKKVLSPTAAKP
0.25072	0.0648828	1.01235	0.755657	0.680234	0.825052	C	TRUE	14-3-3 domain binding motif;Akt kinase substrate motif;b-Adrenergic Receptor kinase substrate motif;Calmodulin-dependent protein kinase II substrate motif;G protein-coupled receptor kinase 1 substrate motif;MAPKAPK1 kinase substrate motif;PKA kinase substrate motif;PKC kinase substrate motif	664	0.363229	Q7Z4V5	S	ERARGDSEALDEE
-0.54498	-0.137438	0.329411	0.248049	-0.00459508	-1.93302	C	TRUE	Grb2 SH2 domain binding motif	162	0.839901	P67809	Y	RNYQQNYQNSESG
0.0294172	0.921893	0.633571	0.730836	0.769772	0.483571	C	TRUE	Cdc2 kinase substrate motif;CDK kinase substrate motif;CDK1,2,4,6 kinase substrate motif;ERK1,2 Kinase substrate motif;Growth associated histone HI kinase substrate motif;GSK-3, ERK1, ERK2, CDK5 substrate motif;MDC1 BRCT domain binding motif;Plk1 PBD domain binding motif;WW domain binding motif	323	0.312936	P08651	S	MEGGISSPVKKTE
-0.942195	0.785258	0.424492	0.267356	0.263275	0.849118	C	TRUE	ERK1,2 Kinase substrate motif;Growth associated histone HI kinase substrate motif;GSK-3, ERK1, ERK2, CDK5 substrate motif;PKA kinase substrate motif;PKC kinase substrate motif;WW domain binding motif	409	0.64716	Q8WWM7	S	GGPSRMSPKAQRP
0.476536	0.365916	0.527771	0.205393	0.601601	1.26153	C	TRUE	Casein Kinase II substrate motif;DNA dependent Protein kinase substrate motif;G protein-coupled receptor kinase 1 substrate motif;GSK3 kinase substrate motif	345	0.364489	Q9NRA8	S	RWFSNPSRSGSRS
1.84908	-0.227248	-0.18968	-0.754407	-0.275262	0.588613	C	TRUE	14-3-3 domain binding motif;Calmodulin-dependent protein kinase II substrate motif;Calmodulin-dependent protein kinase IV substrate motif;Casein kinase II substrate motif;Casein Kinase II substrate motif;Chk1 kinase substrate motif;MDC1 BRCT domain binding motif;PKA kinase substrate motif;PKC kinase substrate motif;Plk1 PBD domain binding motif;Pyruvate dehydrogenase kinase substrate motif	314	0.931059	Q9Y446	S	TLQRLSSGFDDID
0.954048	1.47995	-2.71378	-0.997463	-1.14372	2.1475	C	TRUE	Casein Kinase I substrate motif	61	1.86373	P52292	T	SFPDDATSPLQEN
0.119156	0.392866	0.990882	1.1624	-0.464206	0.109829	C	FALSE	14-3-3 domain binding motif;b-Adrenergic Receptor kinase substrate motif;Calmodulin-dependent protein kinase I substrate motif;Calmodulin-dependent protein kinase II substrate motif;Calmodulin-dependent protein kinase IV substrate motif;Casein Kinase I substrate motif;Casein Kinase II substrate motif;Chk1 kinase substrate motif;PKA kinase substrate motif;PKC kinase substrate motif	652	0.606474	Q7Z417	S	GLERNDSWGSFDL
0.119156	0.392866	0.990882	1.1624	-0.464206	0.109829	C	FALSE		655	0.606474	Q7Z417	S	RNDSWGSFDLRAA
0.364236	-0.52705	0.183582	-0.309771	-0.287836	1.57546	C	TRUE	Casein Kinase II substrate motif;Cdc2 kinase substrate motif;CDK kinase substrate motif;CDK1,2,4,6 kinase substrate motif;ERK1,2 Kinase substrate motif;Growth associated histone HI kinase substrate motif;GSK-3, ERK1, ERK2, CDK5 substrate motif;WW domain binding motif	310	0.766657	Q58EY4	S	NEEPVRSPERRDR
0.507212	0.93629	0.410124	0.145351	0.117695	1.41878	C	TRUE	Casein kinase II substrate motif;Casein Kinase II substrate motif;G protein-coupled receptor kinase 1 substrate motif	8	0.503346	Q15020	S	ATAAETSASEPEA
-0.825647	-0.677955	-0.240128	0.11023	-0.529739	1.03245	C	TRUE	MAPKAPK2 kinase substrate motif	846	0.684777	Q8IVF2	S	MPSFGVSAPGKSM
1.17492	0.567934	0.416299	0.0932897	-1.14583	1.24117	C	TRUE	DNA dependent Protein kinase substrate motif;G protein-coupled receptor kinase 1 substrate motif	315	0.87404	Q96QC0	T	KKVLSPTAAKPSP
1.17383	-0.264164	-0.762192	-1.13204	-1.06625	1.92528	C	FALSE	Casein Kinase I substrate motif;Casein kinase II substrate motif;Casein Kinase II substrate motif;G protein-coupled receptor kinase 1 substrate motif;Pyruvate dehydrogenase kinase substrate motif	20	1.2768	O75822	S	WDADAFSVEDPVR
1.17383	-0.264164	-0.762192	-1.13204	-1.06625	1.92528	C	TRUE	b-Adrenergic Receptor kinase substrate motif;Casein Kinase II substrate motif	11	1.2768	O75822	S	AAAAGDSDSWDAD
1.17383	-0.264164	-0.762192	-1.13204	-1.06625	1.92528	C	TRUE	b-Adrenergic Receptor kinase substrate motif;Casein Kinase I substrate motif	13	1.2768	O75822	S	AAGDSDSWDADAF
0.45112	-0.0375931	0.186247	0.653152	0.00446544	-1.60709	C	TRUE	Casein Kinase I substrate motif;Casein Kinase II substrate motif;G protein-coupled receptor kinase 1 substrate motif	44	0.803567	Q9BTU6	S	VAAAAGSGPSPPG
-0.0639861	-0.10549	-0.830049	-0.0432445	-0.14256	1.70854	C	TRUE	Crk SH2 domain binding motif;RasGAP C-terminal SH2 domain binding motif;Src kinase substrate motif;Src, Fyn, Lck, Fgr, Abl, Crk, Nck SH2 domain binding motif;STAT1 SH2 domain binding motif	1151	0.848515	Q12769	Y	PVSGAVYDRPGAS
0.897551	0.793522	0.329066	0.401631	0.863621	0.386921	C	TRUE	14-3-3 domain binding motif;Calmodulin-dependent protein kinase II substrate motif;Casein Kinase II substrate motif;MAPKAPK2 kinase substrate motif;Phosphorylase kinase substrate motif;PKA kinase substrate motif;PKC epsilon kinase substrate motif;PKC kinase substrate motif	924	0.26562	Q9Y520	S	QPSRKRSVSHGSN
-1.35931	0.0433441	-0.574455	-0.360305	-0.258235	-0.509635	C	TRUE	14-3-3 domain binding motif;AMP-activated protein kinase substrate motif;Calmodulin-dependent protein kinase II substrate motif;HMGCoA Reductase kinase substrate motif;PKA kinase substrate motif;PKC kinase substrate motif	523	0.472689	Q6ZRV2	S	REVRHGSDPAFAP
0.581495	1.20364	0.602837	0.333538	0.449641	-0.328802	C	TRUE	b-Adrenergic Receptor kinase substrate motif;Casein Kinase I substrate motif;MAPKAPK2 kinase substrate motif	79	0.495043	Q86UP2	S	HESDSESVPRDFK
0.37629	-0.0868789	0.872789	-0.192645	-0.84983	-0.972847	C	TRUE	BARD1 BRCT domain binding motif;Casein kinase II substrate motif;Casein Kinase II substrate motif;G protein-coupled receptor kinase 1 substrate motif	359	0.70645	Q9NQ55	S	KARVGGSDEEASG
-0.927085	0.184344	0.308477	0.473215	0.144308	-1.84223	C	TRUE	Casein kinase II substrate motif;Casein Kinase II substrate motif;MDC1 BRCT domain binding motif;Plk1 PBD domain binding motif	122	0.913072	P41236	S	IQEQESSGEEDSD
1.08352	-0.11454	0.437015	0.239154	0.340505	1.10051	C	TRUE	Casein Kinase I substrate motif;Casein Kinase II substrate motif;ERK1,2 Kinase substrate motif;Growth associated histone HI kinase substrate motif;GSK-3, ERK1, ERK2, CDK5 substrate motif;PKA kinase substrate motif;PKC kinase substrate motif;WW domain binding motif	748	0.484762	Q9Y2D5	S	VLQSTQSPRTKNA
0.827413	0.429215	0.098689	0.673285	1.15601	-0.0818441	C	TRUE	Casein kinase II substrate motif;Casein Kinase II substrate motif;ERK1,2 Kinase substrate motif;G protein-coupled receptor kinase 1 substrate motif;GSK-3, ERK1, ERK2, CDK5 substrate motif;Pyruvate dehydrogenase kinase substrate motif;WW domain binding motif	290	0.462691	P18206	S	LRDPSASPGDAGE
0.29772	1.1335	0.62368	0.590626	0.669118	0.18878	C	TRUE	BARD1 BRCT domain binding motif;Casein kinase II substrate motif;Casein Kinase II substrate motif;MAPKAPK2 kinase substrate motif	1907	0.331351	Q7Z6Z7	S	RGSGTASDDEFEN
0.350611	0.586308	0.637657	0.945758	1.22138	-0.210314	C	TRUE	14-3-3 domain binding motif;Akt kinase substrate motif;Calmodulin-dependent protein kinase II substrate motif;Casein Kinase I substrate motif;Casein Kinase II substrate motif;G protein-coupled receptor kinase 1 substrate motif;MAPKAPK1 kinase substrate motif;MAPKAPK2 kinase substrate motif;PKA kinase substrate motif;PKC kinase substrate motif	494	0.495033	P78362	S	DRSRTVSASSTGD
0.670477	-0.387153	-0.209945	-0.531073	-0.896039	1.76964	C	TRUE		208	0.982979	Q7L2J0	T	DEEVSRTLNAETP
0.29772	1.1335	0.62368	0.590626	0.669118	0.206643	C	TRUE	Casein Kinase II substrate motif;G protein-coupled receptor kinase 1 substrate motif;GSK3 kinase substrate motif;PKA kinase substrate motif;PKC kinase substrate motif	1903	0.327144	Q7Z6Z7	S	LPAPRGSGTASDD
0.29772	1.1335	0.62368	0.590626	0.669118	0.206643	C	TRUE	Casein Kinase II substrate motif	1905	0.327144	Q7Z6Z7	T	APRGSGTASDDEF
1.08542	-0.519401	0.0514417	0.164658	-0.200962	-1.05724	C	TRUE	Casein Kinase I substrate motif	622	0.72084	Q96T37	S	RRRDGWSLDRDRG
0.499883	1.25072	0.263395	0.455229	0.510658	-0.492868	C	TRUE	14-3-3 domain binding motif;Calmodulin-dependent protein kinase II substrate motif;Casein Kinase I substrate motif;Casein Kinase II substrate motif;ERK1,2 Kinase substrate motif;Growth associated histone HI kinase substrate motif;GSK-3, ERK1, ERK2, CDK5 substrate motif;PKA kinase substrate motif;PKC kinase substrate motif;WW domain binding motif;ZIP kinase substrate motif	674	0.559215	P78347	S	SPKRPRSPGSNSK
0.499883	1.25072	0.263395	0.455229	0.510658	-0.492868	C	TRUE		679	0.559215	P78347	S	RSPGSNSKVPEIE
0.728139	1.15756	-1.03792	-1.41492	-1.34648	-0.522919	C	FALSE	G protein-coupled receptor kinase 1 substrate motif	733	1.09967	A0FGR8-2	S	SIASDISLPIATQ
-0.148179	-0.48322	-0.722777	-0.821789	-0.325413	1.51712	C	TRUE	14-3-3 domain binding motif;Calmodulin-dependent protein kinase II substrate motif;Calmodulin-dependent protein kinase IV substrate motif;Casein Kinase I substrate motif;Casein Kinase II substrate motif;Chk1 kinase substrate motif;DNA dependent Protein kinase substrate motif;PKA kinase substrate motif;PKC kinase substrate motif	1436	0.860151	Q9UQ35	S	GLPRTPSRRSRSG
0.247077	-0.485921	0.456701	0.174662	0.324004	1.4007	C	TRUE	Casein Kinase I substrate motif;Casein Kinase II substrate motif;ERK1,2 Kinase substrate motif;G protein-coupled receptor kinase 1 substrate motif;GSK-3, ERK1, ERK2, CDK5 substrate motif;WW domain binding motif	152	0.609276	Q9Y2D5	S	SLQVPVSPSSTTS
-1.52201	-0.596191	0.131853	0.584193	-0.3976	-1.33573	C	TRUE	PKA kinase substrate motif;PKC kinase substrate motif	649	0.816621	Q15052	S	EYVIRKSTAALEE
0.665757	-0.69381	-0.144122	0.0204844	-0.097965	1.44752	C	TRUE	Casein Kinase I substrate motif;Casein Kinase II substrate motif;DNA dependent Protein kinase substrate motif;ERK1,2 Kinase substrate motif;G protein-coupled receptor kinase 1 substrate motif;GSK3 kinase substrate motif;GSK-3, ERK1, ERK2, CDK5 substrate motif;WW domain binding motif	238	0.749876	Q8NI27-2	S	KIDTHPSPSHSST
0.0957217	-1.05406	0.0701145	-0.467394	-0.948725	-0.607437	C	TRUE	Casein kinase II substrate motif;Casein Kinase II substrate motif;G protein-coupled receptor kinase 1 substrate motif;PKA kinase substrate motif	461	0.489809	Q8IYB3-2	S	PRKVELSESEEDK
-0.927085	0.187007	0.323774	0.473215	0.148348	-1.8581	C	TRUE	b-Adrenergic Receptor kinase substrate motif;Casein Kinase I substrate motif;Casein kinase II substrate motif;Casein Kinase II substrate motif	121	0.921134	P41236	S	RIQEQESSGEEDS
-0.372674	0.18053	0.458697	0.269273	-1.32326	-0.64174	C	TRUE	BARD1 BRCT domain binding motif;Casein kinase II substrate motif;Casein Kinase II substrate motif;G protein-coupled receptor kinase 1 substrate motif	576	0.674806	Q14694	S	EEQGEGSEDEWEQ
0.0554728	-0.107581	-0.127951	-0.0453272	-0.571021	1.81693	C	TRUE	Casein Kinase II substrate motif;Cdc2 kinase substrate motif;CDK kinase substrate motif;CDK1,2,4,6 kinase substrate motif;DNA dependent Protein kinase substrate motif;ERK1,2 Kinase substrate motif;GSK-3, ERK1, ERK2, CDK5 substrate motif;PKA kinase substrate motif;PKC kinase substrate motif;WW domain binding motif	260	0.835079	Q8IYB3-2	S	PEPKEPSPEKNSK
0.46006	-0.835673	-0.719685	-0.784259	-0.773985	1.29337	C	TRUE	G protein-coupled receptor kinase 1 substrate motif	921	0.895157	Q9UK61	T	WKLIPITGGNARS
-0.182832	-0.072586	-0.349327	-0.456009	-0.362937	1.83702	C	TRUE	b-Adrenergic Receptor kinase substrate motif;Casein Kinase I substrate motif;Casein kinase II substrate motif;Casein Kinase II substrate motif;G protein-coupled receptor kinase 1 substrate motif	118	0.877103	P55081	S	VVGESDSEVEGDA
0.897551	0.915865	0.329066	0.401631	0.792689	0.386921	C	TRUE	14-3-3 domain binding motif;Akt kinase substrate motif;Calmodulin-dependent protein kinase II substrate motif;Casein Kinase I substrate motif;Casein Kinase II substrate motif;MAPKAPK1 kinase substrate motif;PKA kinase substrate motif;PKC kinase substrate motif	926	0.276059	Q9Y520	S	SRKRSVSHGSNHT
0.897551	0.915865	0.329066	0.401631	0.792689	0.386921	C	TRUE	Casein Kinase I substrate motif;Casein Kinase II substrate motif	929	0.276059	Q9Y520	S	RSVSHGSNHTQKP
0.897551	0.915865	0.329066	0.401631	0.792689	0.386921	C	TRUE	PKA kinase substrate motif;PKC kinase substrate motif	932	0.276059	Q9Y520	T	SHGSNHTQKPDEQ
-0.399674	-0.301482	-0.0940022	-0.0176945	-0.393975	1.59096	C	TRUE	Casein Kinase II substrate motif;G protein-coupled receptor kinase 1 substrate motif	692	0.764404	Q8IYB3-2	S	PRAPQTSSSPPPV
0.61805	1.15756	-1.03792	-1.41492	-1.34648	-0.519673	C	TRUE	Casein Kinase I substrate motif;Casein Kinase II substrate motif;DNA dependent Protein kinase substrate motif	727	1.0776	A0FGR8-2	S	VKEPTPSIASDIS
-0.613654	-0.0112952	0.121811	-0.378569	-0.872472	-1.18613	C	TRUE		123	0.502407	Q01664	S	IQELSGSSPKRRR
-0.406047	-0.830945	-0.559707	-0.763709	-0.749621	0.908813	C	TRUE	14-3-3 domain binding motif;Calmodulin-dependent protein kinase II substrate motif;Calmodulin-dependent protein kinase IV substrate motif;Casein Kinase II substrate motif;Chk1 kinase substrate motif;DNA dependent Protein kinase substrate motif;ERK1,2 Kinase substrate motif;G protein-coupled receptor kinase 1 substrate motif;GSK-3, ERK1, ERK2, CDK5 substrate motif;PKA kinase substrate motif;PKC ki…	2581	0.660116	Q9UQ35	S	ALKRVPSPTPAPK
0.891185	1.8508	0.0863762	0.102188	-0.446738	0.561496	C	TRUE	Casein Kinase I substrate motif;DNA dependent Protein kinase substrate motif	182	0.800846	P18858	T	EDGDQPTTPPKPL
0.482745	0.864415	0.585443	0.992116	0.691177	-0.352013	C	TRUE	Casein kinase II substrate motif;Casein Kinase II substrate motif;G protein-coupled receptor kinase 1 substrate motif	405	0.476118	Q9BVJ6	S	LEAHGVSESEGEE
0.482745	0.864415	0.585443	0.992116	0.691177	-0.352013	C	TRUE	b-Adrenergic Receptor kinase substrate motif;Casein kinase II substrate motif;Casein Kinase II substrate motif;G protein-coupled receptor kinase 1 substrate motif	407	0.476118	Q9BVJ6	S	AHGVSESEGEERP
0.353436	-0.478868	-0.59305	-0.550233	-0.564265	1.7946	C	TRUE	ERK1,2 Kinase substrate motif;GSK-3, ERK1, ERK2, CDK5 substrate motif;PKA kinase substrate motif;PKC kinase substrate motif;WW domain binding motif	138	0.953671	O75683	S	GSAKELSPAALEK
-1.23957	0.283092	0.0513025	0.393197	0.159112	0.953825	C	TRUE	Casein kinase II substrate motif;Casein Kinase II substrate motif;PKA kinase substrate motif;PKC kinase substrate motif	570	0.727848	Q09666	S	TGTCRISMSEVDL
0.123003	0.599222	0.342896	-0.0143393	-0.897167	1.68001	C	TRUE	14-3-3 domain binding motif;Calmodulin-dependent protein kinase II substrate motif;G protein-coupled receptor kinase 1 substrate motif;GSK3 kinase substrate motif;Phosphorylase kinase substrate motif;PKA kinase substrate motif;PKC kinase substrate motif	21	0.843677	P06241	S	TEERDGSLNQSSG
-0.962912	0.265917	-1.00749	-0.430256	-0.598981	1.00446	C	TRUE	14-3-3 domain binding motif;AMP-activated protein kinase substrate motif;Calmodulin-dependent protein kinase I substrate motif;Calmodulin-dependent protein kinase II substrate motif;Calmodulin-dependent protein kinase IV substrate motif;Casein Kinase I substrate motif;Casein Kinase II substrate motif;Chk1 kinase substrate motif;PKA kinase substrate motif;PKC kinase substrate motif;ZIP kinase subs…	407	0.783251	Q15276	S	GLRRAQSTDSLGT
0.388244	1.11357	0.395721	0.233274	0.601601	-0.863915	C	TRUE	BARD1 BRCT domain binding motif;Casein kinase II substrate motif;Casein Kinase II substrate motif	1943	0.652407	P35579	S	KGAGDGSDEEVDG
0.930094	1.14196	0.489029	-0.592941	0.531369	0.75523	C	TRUE	Casein kinase II substrate motif;Casein Kinase II substrate motif;PKA kinase substrate motif;PKC kinase substrate motif;Pyruvate dehydrogenase kinase substrate motif	92	0.607789	Q9UPT8	S	KGEKHHSDSDEEK
0.930094	1.14196	0.489029	-0.592941	0.531369	0.75523	C	TRUE	b-Adrenergic Receptor kinase substrate motif;BARD1 BRCT domain binding motif;Casein kinase II substrate motif;Casein Kinase II substrate motif	94	0.607789	Q9UPT8	S	EKHHSDSDEEKSH
-0.718044	0.226508	0.0972062	-0.397923	-0.0146016	1.48604	C	TRUE	14-3-3 domain binding motif;Calmodulin-dependent protein kinase I substrate motif;Calmodulin-dependent protein kinase II substrate motif;Calmodulin-dependent protein kinase IV substrate motif;Casein Kinase I substrate motif;Casein Kinase II substrate motif;ERK1,2 Kinase substrate motif;GSK-3, ERK1, ERK2, CDK5 substrate motif;PKA kinase substrate motif;PKC kinase substrate motif;WW domain binding …	884	0.757145	Q9NZM3-4	S	AFTRTVSPGSVSP
-0.718044	0.226508	0.0972062	-0.397923	-0.0146016	1.48604	C	TRUE	ERK1,2 Kinase substrate motif;GSK-3, ERK1, ERK2, CDK5 substrate motif;WW domain binding motif	889	0.757145	Q9NZM3-4	S	VSPGSVSPIHGQG
-1.28792	-0.332553	0.0409626	-0.512637	-0.754869	-0.416753	C	TRUE	b-Adrenergic Receptor kinase substrate motif;BARD1 BRCT domain binding motif;Casein kinase II substrate motif;Casein Kinase II substrate motif;G protein-coupled receptor kinase 1 substrate motif	63	0.44765	Q13442	S	SLDSDESEDEEDD
-0.933792	-0.34227	-0.273518	-0.451603	-0.25214	1.21611	C	TRUE	Casein Kinase I substrate motif;Casein kinase II substrate motif;Casein Kinase II substrate motif;G protein-coupled receptor kinase 1 substrate motif	142	0.725407	Q8N9T8	S	YVDEENSDGETSN
0.556306	1.25072	0.263395	0.477159	0.510658	-0.492868	C	TRUE	Casein Kinase II substrate motif	677	0.561724	P78347	S	RPRSPGSNSKVPE
1.55473	1.18624	0.159629	0.104873	-0.140285	0.975703	C	TRUE	G protein-coupled receptor kinase 1 substrate motif;PKA kinase substrate motif;PKC kinase substrate motif	891	0.689026	P07814	S	SSPTRNSEPAGLE
0.793772	1.176	0.284633	0.00360224	0.41792	1.19257	C	TRUE	14-3-3 domain binding motif;Calmodulin-dependent protein kinase II substrate motif;Casein Kinase II substrate motif;G protein-coupled receptor kinase 1 substrate motif;MAPKAPK1 kinase substrate motif;p70 Ribosomal S6 kinase substrate motif;PKA kinase substrate motif;PKC kinase substrate motif;ZIP kinase substrate motif	509	0.489235	O94913	S	PKRRQRSMSPTST
1.63101	0.156785	0.641454	-0.359194	-0.198378	0.388025	C	TRUE	ERK1,2 Kinase substrate motif;GSK-3, ERK1, ERK2, CDK5 substrate motif;PAK2 kinase substrate motif;Pim1 kinase substrate sequence;PKA kinase substrate motif;PKC kinase substrate motif;WW domain binding motif	101	0.716119	Q86TC9	S	QARKRLSPDQMKH
-1.04317	0.510558	-0.0757176	0.384713	0.390117	1.02496	C	TRUE	Casein Kinase II substrate motif;PKA kinase substrate motif;PKC kinase substrate motif	175	0.702672	A8K7X6	T	SPPKGVTIPYRPK
0.196733	-0.547766	-0.306341	-1.60551	-0.344996	0.977171	C	TRUE	DNA dependent Protein kinase substrate motif	1578	0.853339	Q69YN4	S	SFLSEPSSPGRTK
-1.23957	0.335941	0.0513025	0.393197	0.22033	0.953825	C	TRUE	Casein kinase II substrate motif;Casein Kinase II substrate motif;G protein-coupled receptor kinase 1 substrate motif;Pyruvate dehydrogenase kinase substrate motif	572	0.732085	Q09666	S	TCRISMSEVDLNV
-0.541891	0.215989	0.204516	-0.0344262	0.0690147	-1.80445	C	TRUE	Calmodulin-dependent protein kinase II substrate motif;Casein Kinase I substrate motif;G protein-coupled receptor kinase 1 substrate motif;PKC kinase substrate motif	50	0.780766	Q9Y2V2	T	PTRRTRTFSATVR
1.1961	0.962289	0.222063	0.233765	0.582941	-0.223571	C	FALSE	Casein Kinase I substrate motif	333	0.524732	Q96II8-2	S	EPTDEFSDLPLRV
-1.44784	-0.182616	0.0409626	-0.649548	-0.409853	-0.416753	C	TRUE	b-Adrenergic Receptor kinase substrate motif;Casein Kinase I substrate motif;Casein Kinase II substrate motif;PKA kinase substrate motif	60	0.515456	Q13442	S	EKKSLDSDESEDE
-0.222805	1.32797	0.607579	-0.68221	-0.985159	0.659467	C	TRUE	Calmodulin-dependent protein kinase II substrate motif;G protein-coupled receptor kinase 1 substrate motif;GSK-3, ERK1, ERK2, CDK5 substrate motif;PKC kinase substrate motif;WW domain binding motif	526	0.891107	Q6PKG0	T	GSPRAVTPVPTKT
-1.12362	0.0641933	1.26219	0.688315	0.352193	-2.02632	C	TRUE	DNA dependent Protein kinase substrate motif	404	1.22159	Q7Z5L9	T	VSPPPPTASPHSN
0.720103	1.3017	0.556111	0.462367	0.292193	0.215243	C	TRUE	Casein Kinase II substrate motif	192	0.392431	P08651	S	ERDAEQSGSPRTG
1.12115	-0.0380849	-0.637603	-0.664425	-0.231464	2.04677	C	TRUE	Casein Kinase I substrate motif;Casein Kinase II substrate motif	163	1.08854	Q5JTV8	S	SEEDEASSQTDLS
1.12115	-0.0380849	-0.637603	-0.664425	-0.231464	2.04677	C	TRUE	ATM kinase substrate motif;Casein Kinase I substrate motif;Casein kinase II substrate motif;Casein Kinase II substrate motif;DNA dependent Protein kinase substrate motif;MDC1 BRCT domain binding motif;Plk1 PBD domain binding motif;Pyruvate dehydrogenase kinase substrate motif	164	1.08854	Q5JTV8	S	EEDEASSQTDLSQ
1.12115	-0.0380849	-0.637603	-0.664425	-0.231464	2.04677	C	TRUE	Casein Kinase I substrate motif;Casein Kinase II substrate motif;MAPKAPK2 kinase substrate motif;PKA kinase substrate motif;PKC kinase substrate motif	173	1.08854	Q5JTV8	S	DLSQTISKKTVRS
1.12115	-0.0380849	-0.637603	-0.664425	-0.231464	2.04677	C	TRUE	Casein Kinase I substrate motif;Casein Kinase II substrate motif	166	1.08854	Q5JTV8	T	DEASSQTDLSQTI
1.12115	-0.089932	-0.637603	-0.664425	-0.316582	2.04677	C	TRUE	b-Adrenergic Receptor kinase substrate motif;Casein Kinase I substrate motif;Casein Kinase II substrate motif;PKA kinase substrate motif;PKC kinase substrate motif	154	1.09978	Q5JTV8	S	RRGLRDSHSSEED
1.38813	-0.73332	-0.183179	-0.00207898	-0.48215	-0.381892	C	TRUE	Casein Kinase I substrate motif;Casein Kinase II substrate motif	37	0.755063	Q8NEY8-3	S	WTRDDHSASRQPE
0.984991	0.592253	0.599794	0.702924	0.391328	0.676086	C	FALSE	14-3-3 domain binding motif;Akt kinase substrate motif;Calmodulin-dependent protein kinase II substrate motif;MAPKAPK1 kinase substrate motif;PKA kinase substrate motif;PKC kinase substrate motif	386	0.193955	Q01813	S	VRLRGRSFAGNLN
-0.633478	1.35169	-0.458783	0.167101	0.298658	-0.436076	C	TRUE	14-3-3 domain binding motif;Calmodulin-dependent protein kinase II substrate motif;Calmodulin-dependent protein kinase IV substrate motif;Chk1 kinase substrate motif;CLK1 kinase substrate motif;MDC1 BRCT domain binding motif;PKA kinase substrate motif;PKC kinase substrate motif;Plk1 PBD domain binding motif	72	0.739213	Q9UPQ0-6	S	VVLRGSSDGRGSD
-0.633478	1.35169	-0.458783	0.167101	0.298658	-0.436076	C	TRUE	b-Adrenergic Receptor kinase substrate motif;Casein kinase II substrate motif;Casein Kinase II substrate motif;G protein-coupled receptor kinase 1 substrate motif;Pyruvate dehydrogenase kinase substrate motif	79	0.739213	Q9UPQ0-6	S	DGRGSDSESDLPH
0.637935	0.631804	-0.499055	0.304394	0.517427	1.53087	C	TRUE	b-Adrenergic Receptor kinase substrate motif;PKA kinase substrate motif;PKC kinase substrate motif	30	0.653181	Q15029	T	DELGRETKDLDEM
0.872869	1.15756	-1.03792	-1.41492	-1.34648	-0.580416	C	FALSE	Casein Kinase I substrate motif;Casein Kinase II substrate motif	730	1.13236	A0FGR8-2	S	PTPSIASDISLPI
-1.12916	0.00561579	-0.774528	-0.113317	-0.391759	-0.887525	C	TRUE	Casein Kinase I substrate motif;Casein Kinase II substrate motif	54	0.452591	O00264	S	GDQPAASGDSDDD
0.812458	-0.502585	-0.419314	-0.767732	-0.234211	1.7347	C	TRUE	b-Adrenergic Receptor kinase substrate motif;Casein Kinase I substrate motif;Casein Kinase II substrate motif;ERK1,2 Kinase substrate motif;G protein-coupled receptor kinase 1 substrate motif;GSK3 kinase substrate motif;GSK-3, ERK1, ERK2, CDK5 substrate motif;PKA kinase substrate motif;PKC kinase substrate motif;WW domain binding motif	512	0.967181	Q8N108	S	NSNGKESPGSSEF
0.678252	0.167872	-0.458465	0.27453	-0.428624	1.91983	C	TRUE	Casein Kinase II substrate motif;DNA dependent Protein kinase substrate motif;G protein-coupled receptor kinase 1 substrate motif;GSK3 kinase substrate motif	194	0.879817	Q16629	S	RYFQSPSRSRSRS
-0.372674	0.182693	0.458697	0.269273	-1.37239	-0.64174	C	TRUE	Casein kinase II substrate motif;Casein Kinase II substrate motif;Phosphorylase kinase substrate motif;PKA kinase substrate motif;PKC kinase substrate motif	563	0.690985	Q14694	S	NGPKNHSVNEEEQ
-0.289575	-0.402646	-0.123984	-0.40484	-0.0733629	1.65118	C	TRUE	DNA dependent Protein kinase substrate motif;ERK1,2 Kinase substrate motif;GSK-3, ERK1, ERK2, CDK5 substrate motif;WW domain binding motif	902	0.791935	Q8TEK3	S	RARSTPSPVLQPR
1.02836	0.348232	-0.288188	0.462576	0.42975	1.36104	C	TRUE	Casein Kinase II substrate motif;Cdc2 kinase substrate motif;CDK kinase substrate motif;CDK1,2,4,6 kinase substrate motif;CDK4 kinase substrate motif;ERK1,2 Kinase substrate motif;GSK-3, ERK1, ERK2, CDK5 substrate motif;WW domain binding motif	62	0.574751	P01106	S	LPTPPLSPSRRSG
0.908659	0.196229	0.138159	0.402504	-1.63554	0.541811	C	TRUE	14-3-3 domain binding motif;Calmodulin-dependent protein kinase II substrate motif;Casein Kinase II substrate motif;PKA kinase substrate motif;PKC kinase substrate motif	573	0.890288	P17812	S	YSDRSGSSSPDSE
-0.435063	0.000577193	-0.592723	-0.766676	-0.284722	1.73036	C	TRUE	Casein Kinase I substrate motif;Casein Kinase II substrate motif;DNA dependent Protein kinase substrate motif;ERK1,2 Kinase substrate motif;GSK-3, ERK1, ERK2, CDK5 substrate motif;WW domain binding motif	713	0.914701	Q8IYB3-2	S	QRRQSPSPSTRPI
0.908659	0.196229	0.1956	0.361544	-1.63554	0.541811	C	TRUE	Casein Kinase I substrate motif;Casein Kinase II substrate motif;ERK1,2 Kinase substrate motif;GSK-3, ERK1, ERK2, CDK5 substrate motif;MAPKAPK2 kinase substrate motif;MDC1 BRCT domain binding motif;Plk1 PBD domain binding motif;WW domain binding motif	575	0.888579	P17812	S	DRSGSSSPDSEIT
1.02354	-0.0621632	-0.00784068	1.28995	0.371503	-0.0432185	C	TRUE	Casein Kinase I substrate motif;Casein kinase II substrate motif;Casein Kinase II substrate motif;DNA dependent Protein kinase substrate motif;G protein-coupled receptor kinase 1 substrate motif;GSK3 kinase substrate motif	75	0.592129	P50502	S	LKADEPSSEESDL
1.02354	-0.0621632	-0.00784068	1.28995	0.371503	-0.0432185	C	TRUE	Casein Kinase I substrate motif;Casein Kinase II substrate motif;G protein-coupled receptor kinase 1 substrate motif;MDC1 BRCT domain binding motif;Plk1 PBD domain binding motif	76	0.592129	P50502	S	KADEPSSEESDLE
1.02354	-0.0621632	-0.00784068	1.28995	0.371503	-0.0432185	C	TRUE	b-Adrenergic Receptor kinase substrate motif;Casein kinase II substrate motif;Casein Kinase II substrate motif;MAPKAPK2 kinase substrate motif	79	0.592129	P50502	S	EPSSEESDLEIDK
0.694211	0.727353	0.788936	0.331476	0.234869	1.09397	C	TRUE	Casein Kinase I substrate motif;Casein kinase II substrate motif;Casein Kinase II substrate motif;DNA dependent Protein kinase substrate motif;G protein-coupled receptor kinase 1 substrate motif;GSK3 kinase substrate motif;MAPKAPK2 kinase substrate motif;Pyruvate dehydrogenase kinase substrate motif	932	0.315593	Q5VT52	S	DRSPSPSKNDSFF
0.694211	0.727353	0.788936	0.331476	0.234869	1.09397	C	TRUE	b-Adrenergic Receptor kinase substrate motif;Casein Kinase I substrate motif;Casein Kinase II substrate motif;G protein-coupled receptor kinase 1 substrate motif;MAPKAPK2 kinase substrate motif;PKA kinase substrate motif;PKC kinase substrate motif	936	0.315593	Q5VT52	S	SPSKNDSFFTPDS
-1.19595	-0.393768	-0.185967	-0.0458037	0.00417776	-1.62353	H	FALSE	Casein Kinase II substrate motif	231	0.675968	P08559	T	NRYGMGTSVERAA
-0.847492	-0.794304	0.0221902	-0.0380656	-0.972138	-0.957885	C	TRUE	JAK2 kinase substrate motif;Src kinase substrate motif	483	0.462264	O94776	Y	RAARRPYAPINAN
0.60739	1.20364	0.602837	0.343351	0.612117	-0.328802	C	TRUE	b-Adrenergic Receptor kinase substrate motif;Casein Kinase I substrate motif;Casein Kinase II substrate motif;G protein-coupled receptor kinase 1 substrate motif	77	0.498189	Q86UP2	S	NLHESDSESVPRD
1.12115	-0.0902844	-0.637603	-0.664425	-0.259323	2.04677	C	TRUE	Casein Kinase I substrate motif;Casein kinase II substrate motif;Casein Kinase II substrate motif	156	1.09421	Q5JTV8	S	GLRDSHSSEEDEA
1.12115	-0.0902844	-0.637603	-0.664425	-0.259323	2.04677	C	TRUE	Casein kinase II substrate motif;Casein Kinase II substrate motif;G protein-coupled receptor kinase 1 substrate motif;MDC1 BRCT domain binding motif;Plk1 PBD domain binding motif;Pyruvate dehydrogenase kinase substrate motif	157	1.09421	Q5JTV8	S	LRDSHSSEEDEAS
0.908659	0.196229	0.158208	0.402504	-1.63554	0.541811	C	TRUE	Casein kinase II substrate motif;Casein Kinase II substrate motif;G protein-coupled receptor kinase 1 substrate motif;GSK3 kinase substrate motif;MDC1 BRCT domain binding motif;Plk1 PBD domain binding motif;Pyruvate dehydrogenase kinase substrate motif	574	0.890534	P17812	S	SDRSGSSSPDSEI
1.0861	0.795684	0.474774	0.476745	0.602837	0.535654	C	TRUE	14-3-3 domain binding motif;Calmodulin-dependent protein kinase I substrate motif;Calmodulin-dependent protein kinase II substrate motif;Calmodulin-dependent protein kinase IV substrate motif;Casein Kinase II substrate motif;Cdc2 kinase substrate motif;CDK kinase substrate motif;CDK1,2,4,6 kinase substrate motif;CDK4 kinase substrate motif;Chk1 kinase substrate motif;ERK1,2 Kinase substrate motif…	698	0.239404	Q13625	S	RIPRPLSPTKLLP
0.328377	0.0433441	-0.0604725	-0.181149	-0.0276308	1.93761	C	TRUE	b-Adrenergic Receptor kinase substrate motif;Casein Kinase I substrate motif;ERK1,2 Kinase substrate motif;G protein-coupled receptor kinase 1 substrate motif;GSK3 kinase substrate motif;GSK-3, ERK1, ERK2, CDK5 substrate motif;PKA kinase substrate motif;PKC kinase substrate motif;WW domain binding motif	204	0.800951	Q13242	S	GSRGRDSPYQSRG
0.849599	-0.487054	1.09383	-0.0610594	-0.673923	0.469989	H	FALSE		512	0.720796	Q9BUJ2	S	QTNVYGSAQRRKM
-0.614097	1.09316	0.930018	0.349931	0.431569	-0.910802	C	TRUE	b-Adrenergic Receptor kinase substrate motif;Casein kinase II substrate motif;Casein Kinase II substrate motif;Pyruvate dehydrogenase kinase substrate motif	487	0.812691	Q15361	S	SGDADDSDADLGS
0.805376	1.17626	-1.3023	-0.417328	-0.349272	-0.764813	C	TRUE	AMP-activated protein kinase substrate motif;Casein kinase II substrate motif;Casein Kinase II substrate motif;ERK1,2 Kinase substrate motif;GSK-3, ERK1, ERK2, CDK5 substrate motif;PKA kinase substrate motif;PKC kinase substrate motif;Pyruvate dehydrogenase kinase substrate motif;WW domain binding motif	505	0.947447	Q12888-2	S	EIEPKNSPEDLGL
-0.29463	-0.862892	-1.23094	-0.680844	-0.567468	0.0832467	C	TRUE	G protein-coupled receptor kinase 1 substrate motif;GSK3 kinase substrate motif;MAPKAPK2 kinase substrate motif	459	0.454864	Q9UQ35	S	ISSSPTSKNRSHG
-0.29463	-0.862892	-1.23094	-0.680844	-0.567468	0.0832467	C	TRUE	DNA dependent Protein kinase substrate motif;MAPKAPK2 kinase substrate motif;PKA kinase substrate motif;PKC kinase substrate motif	458	0.454864	Q9UQ35	T	EISSSPTSKNRSH
1.58082	-0.290955	-0.168674	-0.220665	-0.300857	1.40294	C	TRUE	14-3-3 domain binding motif;Calmodulin-dependent protein kinase II substrate motif;Casein Kinase II substrate motif;ERK1,2 Kinase substrate motif;Growth associated histone HI kinase substrate motif;GSK-3, ERK1, ERK2, CDK5 substrate motif;PKA kinase substrate motif;PKC kinase substrate motif;WW domain binding motif;ZIP kinase substrate motif	946	0.900126	O15042	S	SGRRVKSPSPKSE
1.58082	-0.290955	-0.168674	-0.220665	-0.300857	1.40294	C	TRUE	Akt kinase substrate motif;Casein Kinase I substrate motif;Casein Kinase II substrate motif;DNA dependent Protein kinase substrate motif;ERK1,2 Kinase substrate motif;Growth associated histone HI kinase substrate motif;GSK-3, ERK1, ERK2, CDK5 substrate motif;PKA kinase substrate motif;PKC kinase substrate motif;WW domain binding motif	948	0.900126	O15042	S	RRVKSPSPKSERS
-0.289575	-0.465222	-0.123984	-0.40484	-0.124063	1.65118	C	TRUE	14-3-3 domain binding motif;Calmodulin-dependent protein kinase II substrate motif;Casein Kinase I substrate motif;Casein Kinase II substrate motif;G protein-coupled receptor kinase 1 substrate motif;PKA kinase substrate motif;PKC kinase substrate motif	899	0.80143	Q8TEK3	S	RAERARSTPSPVL
-1.21635	-0.362419	-0.142003	-0.0578721	0.0489336	-1.66924	H	FALSE	Casein Kinase II substrate motif;G protein-coupled receptor kinase 1 substrate motif	232	0.706772	P08559	S	RYGMGTSVERAAA
0.768757	0.378067	0.456596	0.69893	0.864255	0.806365	C	TRUE	3BP2 SH2 domain binding motif;ALK kinase substrate motif;Grb2 SH2 domain binding motif;JAK2 kinase substrate motif;Sem5 SH2 domain binding motif;SHP2 N-terminal SH2 domain binding motif	427	0.198654	P29353	Y	LFDDPSYVNVQNL
0.4631	0.316841	-0.398646	0.0506062	1.49288	0.351516	C	FALSE	14-3-3 domain binding motif;Calmodulin-dependent protein kinase II substrate motif;G protein-coupled receptor kinase 1 substrate motif;MAPKAPK2 kinase substrate motif;PAK2 kinase substrate motif;PKA kinase substrate motif;PKC epsilon kinase substrate motif;PKC kinase substrate motif	4532	0.626896	Q15149-2	S	AGSRRGSFDATGS
0.0869195	0.804219	-0.680775	-0.0322117	0.393526	-1.24787	C	TRUE	Casein Kinase I substrate motif;Casein Kinase II substrate motif;PKA kinase substrate motif;PKC kinase substrate motif	5857	0.742246	Q09666	S	SGVSLASKKSRLS
-0.895985	-0.747997	-0.221388	-1.00967	0.836005	-0.113714	C	TRUE	ATM kinase substrate motif;Casein Kinase II substrate motif;DNA dependent Protein kinase substrate motif	360	0.688503	P78332	S	PADFQNSQSPVQD
-0.895985	-0.747997	-0.221388	-1.00967	0.836005	-0.113714	C	TRUE	ERK1,2 Kinase substrate motif;GSK-3, ERK1, ERK2, CDK5 substrate motif;WW domain binding motif	362	0.688503	P78332	S	DFQNSQSPVQDQD
-0.0416635	-0.0942631	-0.302618	-0.675881	-0.0465038	1.88616	C	TRUE	DNA dependent Protein kinase substrate motif	234	0.8979	Q9H7N4	T	YDPFHPTDEAYSP
0.889784	0.449217	0.026021	-0.107694	0.793854	1.36384	C	FALSE	b-Adrenergic Receptor kinase substrate motif	31	0.557194	Q16637	S	TGQSDDSDIWDDT
0.921817	1.03295	0.362779	-0.00897255	0.352984	-0.83323	C	TRUE	Casein Kinase II substrate motif;G protein-coupled receptor kinase 1 substrate motif	457	0.679729	P53396	S	SRTASFSESRADE
1.7909	2.06316	-0.365258	-1.03528	-0.316618	1.69457	C	TRUE	b-Adrenergic Receptor kinase substrate motif;Casein kinase II substrate motif;Casein Kinase II substrate motif;Pyruvate dehydrogenase kinase substrate motif	95	1.35604	P24534	S	GSGATDSKDDDDI
-1.58035	-0.160197	-0.040037	-0.0312973	-0.126864	-1.27421	C	TRUE	b-Adrenergic Receptor kinase substrate motif;Casein kinase II substrate motif;Casein Kinase II substrate motif	176	0.699279	P67809	S	KNEGSESAPEGQA
0.269152	-0.0621632	-0.140364	-0.0999582	0.261471	1.83013	C	TRUE	Aurora-A kinase substrate motif;MAPKAPK2 kinase substrate motif;PAK2 kinase substrate motif;Phosphorylase kinase substrate motif;PKA kinase substrate motif;PKC kinase substrate motif	1010	0.750689	Q8IZP9	S	RTSKRGSLHFIEQ
1.62536	-0.369684	-0.86331	-0.408416	0.0142124	1.2117	C	TRUE	Casein Kinase I substrate motif;PKA kinase substrate motif;PKC kinase substrate motif	383	0.991467	Q9UKS6	S	QEADELSFRAGEE
0.857184	1.176	0.284633	0.122739	0.41792	1.19257	C	TRUE	14-3-3 domain binding motif;Akt kinase substrate motif;Calmodulin-dependent protein kinase II substrate motif;Casein Kinase I substrate motif;Casein Kinase II substrate motif;ERK1,2 Kinase substrate motif;G protein-coupled receptor kinase 1 substrate motif;GSK-3, ERK1, ERK2, CDK5 substrate motif;MAPKAPK1 kinase substrate motif;PKA kinase substrate motif;PKC kinase substrate motif;WW domain bindin…	511	0.463798	O94913	S	RRQRSMSPTSTPK
1.24568	-0.768866	-0.66779	-0.903118	-1.28511	0.8062	C	TRUE	DNA dependent Protein kinase substrate motif;MAPKAPK2 kinase substrate motif	287	1.02893	P18583-8	S	STSPEPSKIMLVE
1.24568	-0.768866	-0.66779	-0.903118	-1.28511	0.8062	C	TRUE	Casein Kinase II substrate motif;G protein-coupled receptor kinase 1 substrate motif;MAPKAPK2 kinase substrate motif;MDC1 BRCT domain binding motif;Plk1 PBD domain binding motif	282	1.02893	P18583-8	T	LKSVESTSPEPSK
0.23952	0.123931	-0.0936635	1.73929	-0.106389	-0.113807	C	TRUE	b-Adrenergic Receptor kinase substrate motif;Casein Kinase II substrate motif;G protein-coupled receptor kinase 1 substrate motif	122	0.720769	P38432	T	LEEGEETEPDCKY
-0.24535	-1.01281	0.180402	-0.989994	0.292664	-1.1156	C	TRUE	b-Adrenergic Receptor kinase substrate motif;Casein Kinase I substrate motif;Casein kinase II substrate motif;Casein Kinase II substrate motif;Pyruvate dehydrogenase kinase substrate motif	688	0.638146	P49959	S	KGVDFESSEDDDD
0.214001	-1.71714	-0.407804	0.364124	0.0230424	-0.314105	C	FALSE	Casein Kinase II substrate motif;PKA kinase substrate motif;PKC kinase substrate motif	17	0.752262	Q9Y383	T	LDQLMGTSRDGDT
0.584962	1.47311	0.033793	0.0900404	0.434775	1.14418	C	TRUE	Casein Kinase I substrate motif;DNA dependent Protein kinase substrate motif;PKA kinase substrate motif;PKC kinase substrate motif	190	0.576595	Q9HC52	S	RVDDKPSSPGDSS
0.0712136	-0.64991	1.01421	-0.642009	-0.124535	0.990157	C	TRUE	Casein kinase II substrate motif;Casein Kinase II substrate motif;ERK1,2 Kinase substrate motif;GSK-3, ERK1, ERK2, CDK5 substrate motif;MDC1 BRCT domain binding motif;Plk1 PBD domain binding motif;WW domain binding motif	385	0.74723	Q12888-2	S	PFIVPSSPTEQEG
-1.01049	-0.2935	0.0984195	-0.079661	0.466966	1.25296	C	TRUE	b-Adrenergic Receptor kinase substrate motif;Casein Kinase II substrate motif;Cdc2 kinase substrate motif;CDK kinase substrate motif;CDK1,2,4,6 kinase substrate motif;ERK1,2 Kinase substrate motif;GSK-3, ERK1, ERK2, CDK5 substrate motif;WW domain binding motif	1025	0.758912	P78332	S	KLQSFDSPERKRI
-0.132235	0.227988	1.72552	1.09936	-0.019185	-0.845912	C	TRUE	BARD1 BRCT domain binding motif;Casein Kinase I substrate motif;Casein kinase II substrate motif;Casein Kinase II substrate motif	276	0.92382	Q9UKS6	S	QGIEAASDEEDLR
0.347779	-0.418179	-0.520335	0.784336	-0.357862	1.37184	C	TRUE	Casein Kinase I substrate motif;Casein Kinase II substrate motif;PKA kinase substrate motif;PKC kinase substrate motif	362	0.767948	Q96ST2	S	DRKKFHSSDSEEE
1.35016	-0.326319	-0.891482	0.548437	-0.115519	0.864652	C	TRUE	PKA kinase substrate motif;PKC kinase substrate motif	422	0.830075	Q6W2J9	S	QDRKDGSSPPLLE
-1.84353	-0.950707	0.1595	-0.273204	0.352307	-1.07756	C	TRUE		62	0.835195	Q6UUV7	S	TQYHGGSLPNVSQ
0.511164	0.866631	0.400429	0.827656	1.04327	0.145612	C	TRUE	14-3-3 domain binding motif;Calmodulin-dependent protein kinase II substrate motif;G protein-coupled receptor kinase 1 substrate motif;PAK2 kinase substrate motif;PKA kinase substrate motif;PKC epsilon kinase substrate motif;PKC kinase substrate motif	602	0.336832	Q9BZQ8	S	SPARRASAILPGV
-0.118745	1.19466	0.391218	-1.34619	-1.2723	0.456071	C	TRUE	Casein kinase II substrate motif;Casein Kinase II substrate motif;PKA kinase substrate motif	158	1.01516	Q9Y4E1	S	DIKAGNSDSEEDD
-0.118745	1.19466	0.391218	-1.34619	-1.2723	0.456071	C	TRUE	b-Adrenergic Receptor kinase substrate motif;Casein kinase II substrate motif;Casein Kinase II substrate motif;G protein-coupled receptor kinase 1 substrate motif;Pyruvate dehydrogenase kinase substrate motif	160	1.01516	Q9Y4E1	S	KAGNSDSEEDDAN
-0.601668	-0.482631	-0.282035	-0.260705	-0.432026	1.50959	C	TRUE	Casein Kinase I substrate motif;Casein Kinase II substrate motif	158	0.794689	P42167	S	QGTESRSSTPLPT
-0.601668	-0.482631	-0.282035	-0.260705	-0.432026	1.50959	C	TRUE	G protein-coupled receptor kinase 1 substrate motif;MDC1 BRCT domain binding motif;PKA kinase substrate motif;PKC kinase substrate motif;Plk1 PBD domain binding motif	159	0.794689	P42167	S	GTESRSSTPLPTI
-0.601668	-0.482631	-0.282035	-0.260705	-0.432026	1.50959	C	TRUE	Casein Kinase II substrate motif	166	0.794689	P42167	S	TPLPTISSSAENT
-0.601668	-0.482631	-0.282035	-0.260705	-0.432026	1.50959	C	TRUE	Casein kinase II substrate motif;Casein Kinase II substrate motif;MDC1 BRCT domain binding motif;Plk1 PBD domain binding motif	167	0.794689	P42167	S	PLPTISSSAENTR
-0.601668	-0.482631	-0.282035	-0.260705	-0.432026	1.50959	C	TRUE	Casein Kinase I substrate motif;Casein Kinase II substrate motif;DNA dependent Protein kinase substrate motif;G protein-coupled receptor kinase 1 substrate motif	164	0.794689	P42167	T	SSTPLPTISSSAE
-0.435063	0.171334	-0.592723	-0.766676	-0.284722	1.83443	C	TRUE	14-3-3 domain binding motif;Calmodulin-dependent protein kinase II substrate motif;Casein Kinase I substrate motif;Casein Kinase II substrate motif;ERK1,2 Kinase substrate motif;G protein-coupled receptor kinase 1 substrate motif;GSK3 kinase substrate motif;GSK-3, ERK1, ERK2, CDK5 substrate motif;PAK2 kinase substrate motif;PKA kinase substrate motif;PKC epsilon kinase substrate motif;PKC kinase …	711	0.959483	Q8IYB3-2	S	SPQRRQSPSPSTR
-0.988187	0.312898	-0.69136	0.266517	0.360308	-1.32493	C	TRUE	ALK kinase substrate motif;Src kinase substrate motif	105	0.748084	P16333	Y	DPGERLYDLNMPA
0.507212	0.986811	0.542109	0.145351	0.235727	1.38813	C	TRUE	Casein kinase II substrate motif;Casein Kinase II substrate motif;G protein-coupled receptor kinase 1 substrate motif	10	0.472252	Q15020	S	AAETSASEPEAES
0.33537	-0.106603	-0.275821	-0.236249	-0.213655	2.01717	C	TRUE	Src kinase substrate motif	162	0.892769	Q9NY27	Y	PGNSPSYTERSNI
0.681585	1.24987	0.358959	0.528771	0.621618	0.453228	C	FALSE	G protein-coupled receptor kinase 1 substrate motif;MDC1 BRCT domain binding motif;Plk1 PBD domain binding motif	725	0.316152	P49327	S	EAQWHSSLARTSS
0.907506	1.27166	0.407407	0.309409	0.499578	0.597031	C	TRUE	14-3-3 domain binding motif;Calmodulin-dependent protein kinase II substrate motif;Casein kinase II substrate motif;Casein Kinase II substrate motif;DNA dependent Protein kinase substrate motif;MAPKAPK2 kinase substrate motif;PKA kinase substrate motif;PKC kinase substrate motif	1620	0.361007	Q9C0C2	S	RASRVPSSDEEVV
0.907506	1.27166	0.407407	0.309409	0.499578	0.597031	C	TRUE	BARD1 BRCT domain binding motif;Casein kinase II substrate motif;Casein Kinase II substrate motif;MDC1 BRCT domain binding motif;Plk1 PBD domain binding motif	1621	0.361007	Q9C0C2	S	ASRVPSSDEEVVE
1.20689	0.607105	0.600746	0.361656	0.35727	0.880253	C	TRUE	Casein Kinase II substrate motif;DNA dependent Protein kinase substrate motif;ERK1,2 Kinase substrate motif;G protein-coupled receptor kinase 1 substrate motif;GSK-3, ERK1, ERK2, CDK5 substrate motif;MAPKAPK2 kinase substrate motif;PKA kinase substrate motif;PKC kinase substrate motif;WW domain binding motif	1383	0.326828	Q9NTI5	S	RPSKTPSPSQPKK
1.20689	0.607105	0.600746	0.361656	0.35727	0.880253	C	TRUE	ATM kinase substrate motif;DNA dependent Protein kinase substrate motif	1385	0.326828	Q9NTI5	S	SKTPSPSQPKKNV
0.545376	0.316841	-0.398646	-0.00112574	1.49288	0.351516	C	FALSE	MAPKAPK2 kinase substrate motif	4536	0.635936	Q15149-2	T	RGSFDATGSGFSM
0.545376	0.316841	-0.398646	-0.00112574	1.49288	0.351516	C	TRUE	Casein Kinase I substrate motif;Casein Kinase II substrate motif	4538	0.635936	Q15149-2	S	SFDATGSGFSMTF
0.476745	1.08733	0.742869	0.816395	0.561106	-0.288701	C	FALSE	Casein kinase II substrate motif;Casein Kinase II substrate motif;Pyruvate dehydrogenase kinase substrate motif	2158	0.46995	P21333	S	SVANVGSHCDLSL
0.694211	0.854474	0.788936	0.331476	0.220454	1.09397	C	TRUE	Casein Kinase I substrate motif;Casein Kinase II substrate motif;ERK1,2 Kinase substrate motif;G protein-coupled receptor kinase 1 substrate motif;Growth associated histone HI kinase substrate motif;GSK3 kinase substrate motif;GSK-3, ERK1, ERK2, CDK5 substrate motif;WW domain binding motif	928	0.330145	Q5VT52	S	EPGSDRSPSPSKN
0.694211	0.854474	0.788936	0.331476	0.220454	1.09397	C	TRUE	14-3-3 domain binding motif;Calmodulin-dependent protein kinase II substrate motif;Casein Kinase II substrate motif;Cdc2 kinase substrate motif;CDK kinase substrate motif;CDK1,2,4,6 kinase substrate motif;DNA dependent Protein kinase substrate motif;ERK1,2 Kinase substrate motif;GSK-3, ERK1, ERK2, CDK5 substrate motif;PKA kinase substrate motif;PKC kinase substrate motif;WW domain binding motif	930	0.330145	Q5VT52	S	GSDRSPSPSKNDS
-1.24561	-0.566874	0.181802	-0.0817664	0.603122	-2.01333	C	TRUE	ERK1,2 Kinase substrate motif;Growth associated histone HI kinase substrate motif;GSK-3, ERK1, ERK2, CDK5 substrate motif;PKA kinase substrate motif;PKC kinase substrate motif;WW domain binding motif	284	0.970024	Q9H0E9-2	S	GSLLPTSPRLVNE
-0.43407	-0.751001	-0.600293	-0.784731	-0.687033	1.19975	C	TRUE	Casein Kinase I substrate motif;G protein-coupled receptor kinase 1 substrate motif	941	0.766098	Q9Y2W1	T	EDDESGTENREEK
1.52406	0.424169	-0.27113	-0.0792951	0.0458623	1.72094	C	TRUE	b-Adrenergic Receptor kinase substrate motif	619	0.855506	Q5T4S7-2	S	PPPPLESSPRVKS
-0.602675	-0.646448	-0.769748	-0.476438	-0.523401	-1.04502	C	FALSE	DNA dependent Protein kinase substrate motif	304	0.207033	Q6IB91	S	VAAAFPSACGKTN
-0.602675	-0.646448	-0.769748	-0.476438	-0.523401	-1.04502	E	FALSE	ALK kinase substrate motif	297	0.207033	Q6IB91	Y	PAGKKRYVAAAFP
1.5707	1.79223	-0.538115	-0.0506817	-0.0302656	0.414461	C	FALSE	b-Adrenergic Receptor kinase substrate motif;Casein Kinase II substrate motif;PKA kinase substrate motif;PKC kinase substrate motif	59	0.946734	P13639	T	ETRFTDTRKDEQE
0.322274	0.616828	0.846553	1.10004	1.20458	-0.210314	C	TRUE	Casein kinase II substrate motif;Casein Kinase II substrate motif;MDC1 BRCT domain binding motif;Plk1 PBD domain binding motif;Pyruvate dehydrogenase kinase substrate motif	497	0.52864	P78362	S	RTVSASSTGDLPK
0.422449	-1.01759	-0.724468	-0.522033	-0.854805	1.17779	C	TRUE	Casein Kinase II substrate motif;DNA dependent Protein kinase substrate motif;G protein-coupled receptor kinase 1 substrate motif	390	0.865428	Q8IYB3-2	S	TRRLSPSASPPRR
0.374956	1.47311	0.033793	0.19333	0.434775	1.14418	C	TRUE	Casein Kinase I substrate motif;Casein kinase II substrate motif;Casein Kinase II substrate motif;ERK1,2 Kinase substrate motif;G protein-coupled receptor kinase 1 substrate motif;GSK3 kinase substrate motif;GSK-3, ERK1, ERK2, CDK5 substrate motif;MDC1 BRCT domain binding motif;PKA kinase substrate motif;PKC kinase substrate motif;Plk1 PBD domain binding motif;Pyruvate dehydrogenase kinase substr…	191	0.569539	Q9HC52	S	VDDKPSSPGDSSK
-0.455471	0.425244	-0.46943	0.419	0.946656	-1.49696	C	TRUE	14-3-3 domain binding motif;Calmodulin-dependent protein kinase II substrate motif;Calmodulin-dependent protein kinase IV substrate motif;DNA dependent Protein kinase substrate motif;ERK1,2 Kinase substrate motif;GSK-3, ERK1, ERK2, CDK5 substrate motif;PKA kinase substrate motif;PKC kinase substrate motif;WW domain binding motif	166	0.878055	Q5T3R6	S	TYERSPSPAHLPD
-0.855774	0.619647	0.596172	0.141171	1.27477	0.555914	C	TRUE	Casein Kinase I substrate motif;Cdc2 kinase substrate motif;CDK1,2,4,6 kinase substrate motif;DNA dependent Protein kinase substrate motif;G protein-coupled receptor kinase 1 substrate motif;Growth associated histone HI kinase substrate motif;GSK-3, ERK1, ERK2, CDK5 substrate motif;PKA kinase substrate motif;PKC kinase substrate motif;WW domain binding motif	244	0.709852	P49916	T	EAPSSPTPKRSLS
-0.0267434	-1.20546	0.292782	0.528171	-0.58942	0.912803	C	TRUE	DNA dependent Protein kinase substrate motif	93	0.774322	Q53EL6	T	SGLTVPTSPKGRL
0.242084	0.709821	0.867896	1.02687	0.98324	0.266398	C	TRUE	Casein kinase II substrate motif;Casein Kinase II substrate motif;PKA kinase substrate motif;PKC kinase substrate motif	750	0.349646	O00203	S	SKAKGKSDSEDGE
0.242084	0.709821	0.867896	1.02687	0.98324	0.266398	C	TRUE	Akt kinase substrate motif;b-Adrenergic Receptor kinase substrate motif;G protein-coupled receptor kinase 1 substrate motif;PKA kinase substrate motif;PKC kinase substrate motif	752	0.349646	O00203	S	AKGKSDSEDGEKE
2.03907	0.605589	-0.435202	0.0720372	0.0123541	0.770956	C	TRUE	Casein kinase II substrate motif;Casein Kinase II substrate motif;ERK1,2 Kinase substrate motif;G protein-coupled receptor kinase 1 substrate motif;GSK-3, ERK1, ERK2, CDK5 substrate motif;WW domain binding motif	1267	0.865811	Q9BQG0-2	S	VNGAPGSPTEPAG
1.49334	0.732227	-0.27113	-0.0719519	0.137897	1.72094	C	TRUE	ERK1,2 Kinase substrate motif;Growth associated histone HI kinase substrate motif;GSK-3, ERK1, ERK2, CDK5 substrate motif;MDC1 BRCT domain binding motif;PKA kinase substrate motif;PKC kinase substrate motif;Plk1 PBD domain binding motif;WW domain binding motif	620	0.835779	Q5T4S7-2	S	PPPLESSPRVKSP
1.52692	0.50121	0.312317	-0.217122	0.00820001	1.46289	C	TRUE	Casein Kinase I substrate motif;Casein Kinase II substrate motif;DNA dependent Protein kinase substrate motif;G protein-coupled receptor kinase 1 substrate motif	539	0.736776	Q9NZT2	S	EPAESPSETPGPR
-0.403431	-0.655169	-0.345033	-0.10642	0.0160684	1.54043	C	TRUE	Growth associated histone HI kinase substrate motif;GSK-3, ERK1, ERK2, CDK5 substrate motif;WW domain binding motif	1531	0.786789	Q9UQ35	T	QKTVARTPLGQRS
[truncated: 3,702 more rows]
